# Supplementary material for: Quantum gas magnifier for sub-lattice-resolved imaging of 3D quantum systems
Source: Nature. 2021 Nov 24;599(7886):571–5. doi: 10.1038/s41586-021-04011-2 (PMC8612934; doi:10.1038/s41586-021-04011-2)
Supplement: Supplementary file 2 — Source Data Fig. 2 [file 41586_2021_4011_MOESM2_ESM.xls]

## Sheet: Fig2_c
radialPosition_85kHz_2c	density_85kHz_2c		radialPosition_85kHz_theory_2c	density_85kHz_theory_comb_2c	density_85kHz_theory_BEC_2c	density_85kHz_theory_therm_2c
23.5693	-2.02268		0	1072.15	801.303	274.756
23.7771	0.676281		0.173335	1068.87	797.937	274.843
22.4757	-0.0591213		0.346669	1059.27	788.266	274.914
22.6273	0.736358		0.520004	1043.31	772.148	275.074
22.8218	-5.66353		0.693338	1021.06	749.584	275.389
23.058	2.77337		0.866673	992.605	720.572	275.946
21.4662	1.00779		1.04001	958.064	685.114	276.863
21.5555	-1.31295		1.21334	917.58	643.208	278.284
21.6905	2.80864		1.38668	871.668	595.489	280.091
21.8704	-1.66803		1.56001	822.61	545.908	280.614
22.0942	3.2219		1.73335	768.553	490.494	281.971
22.3605	-4.65822		1.90668	710.334	430.306	283.941
20.5534	5.5971		2.08002	650.867	370.287	284.493
20.5738	11.0597		2.25335	587.946	305.567	286.291
20.6426	12.9734		2.42668	525.787	243.4	286.3
20.7595	13.6104		2.60002	463.305	180.857	286.361
20.9236	6.78205		2.77335	402.643	121.061	285.494
21.1338	5.24252		2.94669	346.267	67.6514	282.529
21.3887	5.35595		3.12002	296.674	24.2669	276.32
21.6867	8.67198		3.29336	261.211	3.91264	261.211
19.7505	9.80689		3.46669	238.52	3.91264	238.52
19.6957	14.243		3.64003	217.643	3.91264	217.643
19.6917	5.75103		3.81336	198.381	3.91264	198.381
19.7383	18.4627		3.9867	180.586	3.91264	180.586
19.8353	1.26089		4.16003	164.141	3.91264	164.141
19.9819	17.4908		4.33336	148.952	3.91264	148.952
20.1771	11.3326		4.5067	134.935	3.91264	134.935
20.4195	-3.08023		4.68003	122.019	3.91264	122.019
20.7074	11.2819		4.85337	110.136	3.91264	110.136
21.0389	4.68172		5.0267	99.2255	3.91264	99.2255
19.0716	5.73958		5.20004	89.228	3.91264	89.228
18.9358	19.5572		5.37337	80.0884	3.91264	80.0884
18.8522	14.612		5.54671	71.7534	3.91264	71.7534
18.8213	17.7426		5.72004	64.1715	3.91264	64.1715
18.8436	2.06826		5.89338	57.293	3.91264	57.293
18.9188	6.31269		6.06671	51.0698	3.91264	51.0698
19.0462	-0.822537		6.24005	45.4557	3.91264	45.4557
19.2249	-1.7927		6.41338	40.4057	3.91264	40.4057
19.4535	-1.34918		6.58671	35.8769	3.91264	35.8769
19.7301	4.00586		6.76005	31.8279	3.91264	31.8279
20.0528	9.55637		6.93338	28.2191	3.91264	28.2191
20.4194	2.39481		7.10672	25.0131	3.91264	25.0131
18.5302	3.83802		7.28005	22.1739	3.91264	22.1739
18.3087	11.5742		7.45339	19.6681	3.91264	19.6681
18.1396	24.8544		7.62672	17.4636	3.91264	17.4636
18.0246	15.0004		7.80006	15.5309	3.91264	15.5309
17.9645	13.2659		7.97339	13.8423	3.91264	13.8423
17.96	16.2832		8.14673	12.3719	3.91264	12.3719
18.0112	13.7858		8.32006	11.096	3.91264	11.096
18.1174	9.77065		8.4934	9.99274	3.91264	9.99274
18.2778	-8.7154		8.66673	9.04213	3.91264	9.04213
18.491	-6.87003		8.84006	8.22595	3.91264	8.22595
18.7552	2.19974		9.0134	7.52767	3.91264	7.52767
19.0682	5.43156		9.18673	6.9324	3.91264	6.9324
19.4277	4.67432		9.36007	6.42676	3.91264	6.42676
19.8311	-8.85173		9.5334	5.99881	3.91264	5.99881
18.1387	1.12567		9.70674	5.6379	3.91264	5.6379
17.8283	0.169595		9.88007	5.33465	3.91264	5.33465
17.5695	11.9204		10.0534	5.08075	3.91264	5.08075
17.3645	19.9343		10.2267	4.86896	3.91264	4.86896
17.2153	13.2153		10.4001	4.69292	3.91264	4.69292
17.1232	25.1277		10.5734	4.54713	3.91264	4.54713
17.0893	11.3217		10.7467	4.42684	3.91264	4.42684
17.1138	11.7938		10.9201	4.32794	3.91264	4.32794
17.1966	12.2155		11.0934	4.24692	3.91264	4.24692
17.3367	8.04098		11.2667	4.1808	3.91264	4.1808
17.5328	2.87196		11.4401	4.12702	3.91264	4.12702
17.7831	5.76017		11.6134	4.08345	3.91264	4.08345
18.0853	7.13688		11.7868	4.04826	3.91264	4.04826
18.4368	17.4662		11.9601	4.01996	3.91264	4.01996
18.835	9.61431		12.1334	3.99728	3.91264	3.99728
19.2768	0.440091		12.3068	3.97916	3.91264	3.97916
17.9068	5.87835		12.4801	3.96474	3.91264	3.96474
17.5069	4.0874		12.6534	3.95331	3.91264	3.95331
17.1561	8.2583		12.8268	3.94428	3.91264	3.94428
16.8573	6.21236		13.0001	3.93717	3.91264	3.93717
16.6135	11.8646		13.1734	3.93159	3.91264	3.93159
16.427	4.33303		13.3468	3.92723	3.91264	3.92723
16.2999	26.4528		13.5201	3.92384	3.91264	3.92384
16.2335	22.2007		13.6934	3.9212	3.91264	3.9212
16.2285	11.1406		13.8668	3.91917	3.91264	3.91917
16.2851	14.1057		14.0401	3.9176	3.91264	3.9176
16.4025	15.2844		14.2134	3.91639	3.91264	3.91639
16.5795	4.09792		14.3868	3.91547	3.91264	3.91547
16.8143	5.63922		14.5601	3.91477	3.91264	3.91477
17.1044	14.8609		14.7334	3.91423	3.91264	3.91423
17.447	12.4226		14.9068	3.91383	3.91264	3.91383
17.8392	10.2868		15.0801	3.91352	3.91264	3.91352
18.2777	7.62215		15.2534	3.91329	3.91264	3.91329
18.7594	2.15186		15.4268	3.91312	3.91264	3.91312
17.8408	-1.93221		15.6001	3.913	3.91264	3.913
17.3532	9.09636		15.7734	3.9129	3.91264	3.9129
16.9107	10.4802		15.9468	3.91283	3.91264	3.91283
16.517	8.84418		16.1201	3.91278	3.91264	3.91278
16.1756	4.29457		16.2935	3.91274	3.91264	3.91274
15.8899	10.4453		16.4668	3.91271	3.91264	3.91271
15.663	7.33197		16.6401	3.91269	3.91264	3.91269
15.4974	15.8583		16.8135	3.91268	3.91264	3.91268
15.395	23.0427		16.9868	3.91266	3.91264	3.91266
15.3573	28.4961		17.1601	3.91266	3.91264	3.91266
15.3846	13.462
15.4765	19.3504
15.6321	11.8504
15.8493	-10.8772
16.1258	5.89912
16.4584	3.58495
16.8439	11.6772
17.2788	7.21698
17.7594	5.91121
18.2821	-0.305423
17.9426	-0.704879
17.3717	-4.47348
16.8409	1.78912
16.354	3.29033
15.9152	4.05216
15.5284	7.86024
15.1977	9.19887
14.9268	2.79012
14.719	21.4279
14.577	18.051
14.5027	11.0821
14.4971	10.2114
14.5604	4.81409
14.6916	3.02565
14.889	-0.187163
15.15	-0.765693
15.4713	-3.87172
15.8493	12.0204
16.28	5.87958
16.7594	1.04435
17.2834	2.38878
17.8481	7.26179
18.2093	-1.81575
17.5619	2.14276
16.9487	-6.58627
16.3737	3.69651
15.841	-7.89256
15.355	10.6425
14.9202	5.79026
14.5414	1.56144
14.2229	8.14468
13.9689	14.2997
13.7829	10.3212
13.6678	6.84954
13.6252	15.9864
13.656	-8.89461
13.7595	5.5973
13.9343	1.13377
14.1776	-6.08264
14.4859	3.23696
14.8553	1.50894
15.2814	-0.955088
15.7594	6.78968
16.2849	-7.22461
16.8534	8.86635
17.4607	13.9862
18.6339	3.21539
17.9182	-2.42041
17.2308	-3.04758
16.5753	-1.88111
15.9555	4.18906
15.3759	6.10935
14.841	0.256964
14.356	2.397
13.926	-10.9962
13.5563	12.862
13.2519	5.98542
13.0173	9.83649
12.8565	11.4927
12.7722	9.78721
12.7659	-8.07845
12.8377	-4.98292
12.9864	9.73545
13.2093	5.49064
13.5027	1.4339
13.8623	5.26219
14.2829	-1.25887
14.7594	4.86002
15.2866	9.60707
15.8593	2.26347
16.4729	6.15283
17.123	2.40016
19.2059	0.772465
18.4311	0.199778
17.6789	1.88108
16.9523	5.804
16.2549	-2.77382
15.5904	-5.77538
14.9632	-5.34543
14.3784	-9.10196
13.8411	-3.48891
13.3572	-3.74238
12.9327	1.20932
12.5735	15.9866
12.2854	12.0675
12.0736	5.53312
11.9419	16.7837
11.8932	3.34771
11.9284	5.22498
12.0469	5.04847
12.246	-0.84648
12.5222	7.44606
12.8703	13.5209
13.2847	5.07266
13.7594	1.27253
14.2885	2.65927
14.866	7.63255
15.4867	1.07751
16.1455	14.0616
16.8379	0.335578
19.9125	2.95458
19.0879	7.40735
18.2807	2.93127
17.4936	4.67864
16.7291	9.95479
15.9907	6.72762
15.2821	-3.03778
14.6075	-0.228229
13.9721	6.30189
13.3813	8.56932
12.8412	-3.21293
12.3586	-2.29618
11.9405	5.83953
11.5937	4.37657
11.3249	8.14864
11.1396	13.3826
11.0422	13.7981
11.0349	16.1889
11.1179	12.4404
11.2892	4.78661
11.545	0.845717
11.8796	-0.792849
12.2867	11.8681
12.7594	9.74467
13.2907	8.48872
13.8737	5.07801
14.5024	6.16961
15.171	13.9602
15.8744	3.77388
16.6083	12.085
20.7401	-0.678886
19.8743	-4.83444
19.0218	0.723943
18.1842	6.94811
17.3639	21.9703
16.5634	11.4629
15.7855	-0.781586
15.034	9.11077
14.313	3.58658
13.6272	12.4777
12.9823	-7.04684
12.3846	9.76112
11.8413	1.43312
11.3603	4.66435
10.9497	21.309
10.6176	20.064
10.3717	15.3429
10.2182	24.7122
10.1612	27.2028
10.2024	15.7014
10.3406	6.55319
10.572	11.0149
10.8906	1.42149
11.2892	10.0363
11.7594	19.1134
12.2932	14.5801
12.8826	-4.01779
13.5204	2.44096
14.2	14.37
14.9157	5.37793
15.6626	3.91671
16.4364	3.84048
21.6747	0.898268
20.7757	5.74882
19.8864	3.25901
19.0081	1.92239
18.1424	9.95152
17.2912	5.93635
16.4568	-6.55388
15.6418	0.0765424
14.8494	12.3128
14.0834	14.2076
13.3485	4.56491
12.6499	-10.4236
11.9941	-13.8847
11.3885	-10.8377
10.8415	-5.93759
10.3622	10.7842
9.96068	31.4569
9.64645	24.3045
9.4283	28.9031
9.31299	21.5227
9.30434	22.4494
9.40264	16.7159
9.60461	12.6146
9.90391	-4.46508
10.2921	4.0659
10.7594	9.10309
11.2962	7.15064
11.893	8.50441
12.5412	11.6281
13.2333	5.23441
13.9628	10.6848
14.7241	16.5235
15.5125	-3.14868
16.3241	-0.691118
22.7032	0.958271
21.7778	7.03276
20.8594	3.0351
19.9487	14.4578
19.0471	7.03198
18.1557	0.430393
17.2762	-5.3622
16.4106	-5.75059
15.561	1.56586
14.7304	6.45459
13.9221	9.09258
13.1401	12.0373
12.3896	-3.40744
11.6765	-11.5784
11.0082	3.01442
10.3932	-4.0438
9.84162	4.9462
9.36464	24.2164
8.97415	26.6901
8.68184	39.4367
8.49783	34.339
8.42924	23.6916
8.47886	19.0875
8.64465	12.0547
8.92014	2.52444
9.29558	8.09011
9.75944	3.15286
10.2998	-7.52982
10.9052	8.94702
11.5656	11.3849
12.272	7.24309
13.017	11.8111
13.7942	12.445
14.5986	10.7289
15.4259	11.3863
16.2726	6.68244
23.8134	-1.95456
22.8674	-1.88414
21.9261	8.06336
20.9903	12.4379
20.0607	9.63994
19.1382	9.02674
18.2239	15.9622
17.3191	-9.12754
16.4252	1.92531
15.5444	3.2848
14.6788	10.4027
13.8313	11.9538
13.0056	-4.99533
12.2059	2.69264
11.4378	-7.63055
10.708	-9.8769
10.025	2.20297
9.39888	-6.98256
8.84182	19.9318
8.3676	30.6419
7.99097	39.4936
7.72622	28.3954
7.58508	34.679
7.57445	21.3267
7.69488	40.4447
7.94041	25.2362
8.29994	8.98653
8.75945	13.3819
9.30413	1.18054
9.91997	-1.4085
10.5946	5.53535
11.3174	3.46685
12.0798	2.09303
12.8748	2.10983
13.6967	5.91851
14.541	17.9555
15.4038	1.62694
16.2824	-0.256666
24.9944	-2.58042
24.0325	-7.41039
23.0737	4.39516
22.1187	6.05578
21.1678	7.57831
20.2216	4.32709
19.2809	5.71093
18.3464	3.77302
17.4193	4.14508
16.5006	5.93045
15.592	4.63128
14.6952	7.61062
13.8126	10.2391
12.947	8.93493
12.1023	-5.98251
11.2829	-1.05576
10.4949	3.12548
9.74584	-1.20231
9.04545	5.23663
8.4059	16.6839
7.84207	36.6074
7.37136	25.6433
7.01255	44.4154
6.78342	46.5073
6.69729	51.4827
6.75963	37.6447
6.96645	33.4796
7.3055	10.785
7.75947	18.5027
8.30953	12.7489
8.93796	24.5932
9.62944	14.9135
10.3714	6.5803
11.1536	-3.39502
11.9684	5.49046
12.8094	-5.4993
13.6719	11.3128
14.552	13.808
15.4466	13.7948
16.3535	-3.08787
25.2626	-0.0388803
24.2907	2.09383
23.3212	6.40888
22.3544	1.10747
21.3906	2.36934
20.4303	2.14349
19.4739	13.9941
18.5222	-0.57692
17.5759	1.51481
16.6358	3.95629
15.7032	2.84137
14.7794	8.52295
13.8661	-9.01323
12.9656	2.88465
12.0808	-0.665493
11.2154	5.21312
10.3742	-0.70467
9.56361	8.54338
8.79213	7.69397
8.07096	22.7473
7.41481	28.1643
6.84239	43.0931
6.3763	51.679
6.0412	55.3706
5.85961	76.862
5.84585	54.2263
6.00107	61.6971
6.31282	38.6065
6.75949	38.2503
7.31639	30.5006
7.96043	17.4634
8.67222	10.268
9.43643	-1.06275
10.2413	0.836787
11.0781	5.28915
11.94	4.32756
12.8219	-1.03989
13.7201	5.05701
14.6315	11.6068
15.5537	6.99449
16.4851	2.2728
24.587	-0.309593
23.6085	-2.6428
22.6318	8.6891
21.6573	14.9469
20.6852	-2.65156
19.7159	10.95
18.7498	6.82652
17.7875	8.42862
16.8295	0.464338
15.8768	13.0456
14.9302	-2.26548
13.991	7.93723
13.0609	6.07345
12.142	-3.08916
11.2368	1.12915
10.3492	-1.71567
9.48388	6.80253
8.64771	4.244
7.84996	20.4604
7.10357	22.6678
6.42648	44.2226
5.84282	66.306
5.38307	71.2611
5.08098	105.089
4.96541	106.841
5.04918	88.0954
5.32288	85.9283
5.75951	67.0623
6.32542	57.693
6.98926	31.504
7.72585	14.7617
8.51632	9.99719
9.34701	7.10676
10.2081	-2.15726
11.0925	0.885654
11.9951	-6.31161
12.9121	2.72464
13.8406	7.74654
14.7784	6.51539
15.7238	6.72285
16.6757	6.53599
23.9341	-0.430472
22.9495	9.2666
21.9663	6.66909
20.9847	-3.27422
20.0049	-5.89318
19.0272	8.53503
18.052	11.0263
17.0796	4.72192
16.1106	11.6051
15.1457	0.527942
14.1856	15.8015
13.2314	8.96007
12.2845	2.65121
11.3467	5.8886
10.4205	10.7445
9.50922	-3.83773
8.61767	18.0451
7.75262	7.78839
6.92402	28.6955
6.14662	45.46
5.44241	67.0464
4.84343	102.556
4.39291	150.788
4.13964	153.461
4.12014	151.136
4.33756	166.464
4.75955	144.635
5.33781	83.9097
6.02753	40.3877
6.79486	32.5819
7.61636	10.2679
8.47631	6.3131
9.36412	10.1528
10.2726	10.147
11.1966	-6.43974
12.1327	3.76467
13.0783	3.8388
14.0314	9.54577
14.9907	12.5223
15.9549	8.7527
16.9233	0.515328
23.3058	-0.0705096
22.3159	-6.14262
21.327	6.16532
20.3391	-5.21124
19.3525	4.76347
18.3673	10.2366
17.3838	-2.20507
16.4023	3.72315
15.4231	3.72131
14.4469	-8.33969
13.4741	5.65815
12.5056	10.4389
11.5425	8.39408
10.5862	1.47905
9.63881	4.44412
8.70319	24.2892
7.7836	16.1799
6.88646	34.2878
6.02182	53.6588
5.20588	89.8822
4.46544	126.999
3.84435	175.813
3.40851	272.212
3.23371	256.542
3.36092	262.831
3.75961	206.579
4.35587	167.085
5.0806	92.3765
5.88654	45.9152
6.74465	32.4092
7.63736	14.0165
8.55384	16.2205
9.4872	8.8778
10.4329	9.12578
11.3879	-6.22946
12.3501	8.16407
13.3178	14.5777
14.2899	10.2577
15.2657	11.4431
16.2444	0.562811
17.2255	9.33566
22.7042	-2.35587
21.7099	1.46924
20.7162	-6.89431
19.7231	-9.85235
18.7307	9.2892
17.7391	10.4535
16.7486	13.3999
15.7593	16.9576
14.7714	-7.00732
13.7852	5.46132
12.8012	5.26303
11.8199	1.07434
10.842	4.24215
9.86854	3.09189
8.90095	0.939787
7.9414	23.2939
6.99319	35.5481
6.06165	57.1196
5.15583	101.923
4.29202	159.26
3.50148	214.631
2.84592	378.405
2.43684	528.689
2.40356	523.571
2.75971	421.207
3.38451	288.282
4.15859	174.382
5.01326	92.0101
5.91368	43.4105
6.84182	34.8527
7.78778	34.3927
8.74576	6.23724
9.71222	16.6627
10.6849	5.63816
11.6621	1.68692
12.6429	12.464
13.6266	13.2039
14.6124	14.4778
15.6	4.27149
16.5891	2.29138
17.5795	2.85276
22.1315	0.1404
21.1339	3.31471
20.1365	8.73703
19.1395	-7.28492
18.1427	-6.70243
17.1463	14.1642
16.1504	6.09317
15.155	-1.62902
14.1603	9.71135
13.1663	1.59581
12.1734	-2.82457
11.1817	1.51874
10.1916	2.15157
9.20371	10.9721
8.21871	22.1223
7.23782	22.4476
6.26299	49.98
5.29754	69.5765
4.34774	125.559
3.42662	247.315
2.56527	463.493
1.8492	729.375
1.50281	818.242
1.75993	756.975
2.43644	528.22
3.28256	261.613
4.19691	180.016
5.14325	92.9549
6.10671	45.672
7.08031	18.4614
8.06038	15.3275
9.04481	20.4091
10.0323	22.5704
11.0221	-2.42816
12.0135	5.40315
13.0063	-5.44797
14.0001	-2.77028
14.9947	8.94477
15.99	-3.15568
16.9859	-2.17858
17.9822	-0.496269
21.5899	-0.727155
20.5903	1.43499
19.5908	-15.8986
18.5914	-4.9007
17.592	3.66393
16.5927	5.1839
15.5935	13.936
14.5944	-12.3719
13.5954	-4.31757
12.5965	14.3883
11.5979	5.05468
10.5996	8.72375
9.60154	-1.34988
8.60398	8.52668
7.60706	21.6441
6.61108	37.5263
5.61651	53.2524
4.6243	106.942
3.63635	232.003
2.65744	433.5
1.7032	798.194
0.860107	951.365
0.760718	977.176
1.55486	834.764
2.5013	512.903
3.47785	250.168
4.46479	131.422
5.45649	72.0431
6.45075	45.3612
7.44655	33.5833
8.44334	22.9516
9.44081	10.0724
10.4388	11.955
11.4371	0.920231
12.4357	10.8441
13.4345	12.1615
14.4334	12.0553
15.4325	1.38191
16.4317	1.9119
17.431	-3.47143
18.4304	6.40745
21.0818	-0.720141
20.0819	-5.19384
19.0819	-3.14727
18.082	3.93966
17.0821	12.3144
16.0822	8.96485
15.0823	4.00778
14.0824	1.92526
13.0826	-2.98111
12.0828	1.03493
11.083	9.13811
10.0832	-0.487962
9.08349	4.14098
8.08386	16.8061
7.08433	28.0659
6.08495	52.2128
5.08581	85.7107
4.0871	146.564
3.08922	312.417
2.09337	673.968
1.10504	963.786
0.245017	1069.48
0.948126	1070.72
1.93335	650.357
2.92861	349.313
3.92628	198.772
4.92489	108.446
5.92398	56.0749
6.92332	40.9802
7.92283	16.345
8.92246	19.8828
9.92215	-0.841639
10.9219	1.21423
11.9217	-3.11085
12.9215	6.53632
13.9214	6.89858
14.9212	14.098
15.9211	8.62422
16.921	-4.76547
17.9209	3.86814
18.9209	8.06155
20.6098	-0.205631
19.6113	-5.46034
18.6129	1.91669
17.6148	4.55961
16.6168	3.86387
15.6191	3.13419
14.6218	0.0446888
13.6248	-4.65875
12.6283	1.40015
11.6324	-1.15422
10.6373	-4.31673
9.64319	3.54236
8.65044	22.6269
7.65957	21.6845
6.67143	17.1187
5.68743	44.6727
4.71017	98.7132
3.74495	217.254
2.8042	415.446
1.92418	709.421
1.24152	915.872
1.17485	917.679
1.79421	669.269
2.65671	447.938
3.59124	221.141
4.55367	126.856
5.52945	72.0974
6.51258	47.3088
7.50018	19.8728
8.49067	12.7023
9.48317	11.0118
10.4771	4.34529
11.4721	7.9831
12.4678	6.20821
13.4643	18.8729
14.4612	7.67913
15.4585	12.7163
16.4561	-4.89835
17.454	-3.54023
18.4521	-2.22274
19.4504	-2.83473
20.1763	-0.466195
19.1813	7.24561
18.1868	-1.25677
17.193	10.721
16.2	-0.0447023
15.2078	7.41844
14.2168	1.09294
13.2271	0.256262
12.2391	-0.157053
11.2532	4.20863
10.27	-8.70486
9.2904	5.99083
8.31567	10.4753
7.34774	13.0411
6.38969	40.2102
5.44675	65.8946
4.52835	97.8573
3.65307	222.563
2.86074	399.877
2.24114	576.012
1.9651	674.608
2.16807	651.091
2.7458	423.124
3.51829	230.479
4.38375	151.528
5.29681	90.3957
6.23659	37.7441
7.19263	32.9538
8.15922	19.4336
9.13301	5.75844
10.1119	8.90335
11.0946	9.45358
12.0801	13.6665
13.0678	7.46333
14.0573	2.88899
15.0481	7.82256
16.0401	7.31395
17.033	4.08023
18.0267	-7.31405
19.0211	-0.392179
20.016	10.8928
19.7839	-0.634829
18.7947	-3.07183
17.8068	13.6417
16.8202	6.07355
15.8354	-7.56865
14.8525	4.72038
13.8722	3.10369
12.8948	-1.98741
11.9212	0.530202
10.9523	-2.71767
9.98963	3.15142
9.03503	0.554935
8.09139	22.3577
7.16307	15.4388
6.25687	49.0437
5.38399	64.4544
4.56358	119.947
3.82951	179.936
3.241	294.36
2.88842	347.538
2.8604	414.936
3.16556	294.537
3.72286	204.275
4.43831	146.629
5.24762	83.6111
6.11363	62.6963
7.01536	27.7975
7.94067	13.8721
8.88218	3.67511
9.83525	0.981685
10.7968	4.29183
11.7648	8.10598
12.7377	0.320081
13.7145	-1.04608
14.6944	12.3461
15.6769	4.64585
16.6615	11.3408
17.6478	-2.02467
18.6355	-2.94561
19.6245	11.3494
20.6146	0.383333
19.4351	-0.231206
18.4543	-4.49024
17.4757	4.59544
16.4997	11.167
15.5267	0.185286
14.5574	12.0885
13.5925	-3.10881
12.6331	2.60212
11.6805	-9.34041
10.7366	-3.29619
9.80373	8.14567
8.88549	8.99236
7.98692	30.8429
7.11546	31.5505
6.28241	54.8143
5.50523	71.204
4.81108	110.059
4.24092	138.461
3.85023	190.233
3.69638	186.786
3.80817	165.96
4.16426	174.133
4.70956	126.658
5.38691	86.3893
6.15287	46.3429
6.9783	27.3527
7.84446	18.9933
8.73925	21.8277
9.65471	4.43186
10.5855	13.8887
11.5278	3.89211
12.4792	7.64468
13.4376	10.299
14.4017	0.585603
15.3703	11.8749
16.3428	2.12745
17.3183	4.60716
18.2965	1.15435
19.277	6.4848
20.2594	5.95811
21.2434	-4.36573
19.1323	-0.952739
18.1627	-6.23853
17.1966	-1.05555
16.2346	5.72587
15.2774	13.6411
14.3262	11.4436
13.382	-0.834659
12.4465	0.240967
11.522	-2.02162
10.611	9.98599
9.71768	5.83935
8.84716	6.5619
8.00694	31.4655
7.20764	12.8716
6.46443	46.7864
5.79895	53.922
5.24087	80.0233
4.82759	107.382
4.59832	121.838
4.58077	127.468
4.77728	102.191
5.16346	72.4492
5.70089	63.7318
6.35131	47.569
7.08364	31.3006
7.87508	29.8471
8.70952	11.6954
9.57574	4.86614
10.4658	8.87476
11.3742	4.88643
12.2968	6.47373
13.2307	6.98956
14.1735	2.31563
15.1238	-4.27784
16.08	0.178712
17.0413	4.39537
18.0068	13.0023
18.9759	14.4857
19.948	5.8716
20.9228	1.86261
21.8998	9.73234
18.8776	0.466407
17.9221	-2.81154
16.9718	-2.1552
16.0275	4.51506
15.0904	6.22174
14.1619	5.94347
13.2438	-9.61148
12.3384	5.41611
11.4488	-0.920054
10.579	12.3234
9.73414	17.3491
8.92146	10.5796
8.15054	16.6772
7.4344	19.3578
6.79037	10.9898
6.24084	32.8799
5.81266	51.2746
5.53407	52.067
5.42815	70.8265
5.50488	64.8845
5.75696	54.3733
6.16292	66.062
6.69481	40.2084
7.32525	24.2204
8.03108	18.5934
8.79416	15.4255
9.60084	16.9912
10.441	10.9845
11.3072	13.3018
12.194	7.46177
13.097	4.02044
14.0132	4.89906
14.9402	3.52866
15.876	6.47735
16.8193	-0.139085
17.7687	2.12478
18.7234	4.45768
19.6826	2.1979
20.6457	0.136099
21.6121	9.00418
22.5814	4.29565
18.6731	-0.552091
17.7348	-1.05609
16.8036	-3.5763
15.8809	-1.48352
14.968	2.52541
14.067	-6.68767
13.1802	-13.5235
12.3109	-9.8965
11.4628	1.04801
10.6412	6.29786
9.8526	10.6918
9.10564	12.9534
8.4114	10.1993
7.78399	10.0654
7.24082	10.3303
6.80208	7.74039
6.48901	17.5749
6.3203	35.6101
6.30754	42.4312
6.45166	36.4973
6.74262	29.4471
7.16253	28.8541
7.6903	18.3589
8.3054	12.7741
8.98991	7.56021
9.7292	0.11879
10.5117	7.04754
11.3285	-7.16042
12.1727	-7.02762
13.0389	4.3976
13.9231	7.44098
14.822	4.24369
15.7331	1.43241
16.6544	-8.05306
17.5843	6.07999
18.5215	4.24295
19.465	11.8265
20.4138	7.81249
21.3673	-1.96601
22.3249	-1.60034
23.2861	3.64511
18.5204	-0.0207555
17.6024	-0.693998
16.6938	0.812169
15.7963	-2.87567
14.9118	10.8202
14.0428	0.389117
13.1924	8.01516
12.3644	-0.247855
11.5636	-10.2721
10.7961	-2.39798
10.0695	3.71715
9.39324	15.13
8.77906	17.0489
8.2408	20.6405
7.79421	12.1943
7.45577	5.33876
7.24068	14.9679
7.16006	21.5777
7.2184	15.2908
7.41244	16.7051
7.73195	16.8896
8.16223	-0.774941
8.68683	14.4244
9.28977	13.5464
9.95684	4.07051
10.676	14.8476
11.4375	3.65642
12.2334	1.91891
13.0574	-5.41548
13.9044	-1.2751
14.7707	12.0237
15.6528	9.65516
16.5484	2.30872
17.4553	0.0449634
18.3719	5.05558
19.2968	2.23832
20.2288	8.48347
21.1671	10.5952
22.1107	2.64094
23.0591	-1.98739
18.4208	-0.103741
17.5261	6.2899
16.6434	15.7773
15.7747	-3.95892
14.9225	-0.0890606
14.0897	7.97049
13.28	9.31442
12.4979	0.894546
11.7489	-3.39324
11.0397	-0.447509
10.3785	8.08798
9.77513	12.5365
9.24078	8.30781
8.78812	9.84416
8.4303	1.75932
8.17978	7.68425
8.0466	4.91926
8.03658	18.21
8.15019	13.2181
8.38239	2.02251
8.72372	1.6725
9.162	8.65295
9.68407	3.63333
10.2772	13.002
10.9297	5.29562
11.6318	1.38956
12.3748	-0.321294
13.152	-9.59478
13.9576	1.01154
14.7869	-8.30757
15.6363	3.02636
16.5025	4.7532
17.383	1.16783
18.2759	-4.18971
19.1794	2.54877
20.092	-2.32035
21.0125	5.09584
21.94	3.79184
18.3751	-1.95955
17.5067	10.8484
16.653	0.513885
15.8165	-0.123432
15	8.66845
14.207	5.07105
13.4417	2.31932
12.709	0.602835
12.0149	1.95962
11.3664	4.20719
10.7719	20.4479
10.2408	12.4439
9.78327	18.2069
9.41017	11.1913
9.13182	3.71708
8.95707	8.17324
8.89202	7.21469
8.93907	10.1284
9.09647	4.99594
9.35867	-0.177244
9.71718	-5.67162
10.1618	0.456646
10.6818	-5.35745
11.2668	8.74515
11.9071	-0.0803229
12.5944	4.16606
13.3213	-6.80827
14.0818	6.01046
14.8706	6.17061
15.6836	1.60915
16.517	4.7453
17.3681	5.42823
18.2343	-7.26023
19.1136	15.6498
20.0042	6.67971
20.9047	0.73491
18.3838	0.827451
17.5444	-10.4029
16.7225	0.744123
15.9211	-10.9191
15.1434	-0.0319776
14.3931	6.83305
13.6748	12.809
12.9938	13.4063
12.3563	3.83315
11.7693	8.86528
11.2408	3.14389
10.7793	14.6989
10.3939	15.0096
10.0931	12.2631
9.88486	7.89414
9.77493	-2.43267
9.76669	6.02614
9.86038	-0.162984
10.0532	10.2821
10.3395	-0.752033
10.7119	4.99666
11.1617	15.1938
11.68	7.93297
12.2581	4.19324
12.888	-0.706418
13.5624	2.8757
14.2751	4.16675
15.0205	13.359
15.7941	5.85251
16.592	10.8771
17.4107	11.6764
18.2475	3.0367
19.1	0.82383
19.9662	-2.1732
18.4468	-1.77287
17.6387	3.13231
16.8512	5.57741
16.0873	5.46735
15.3506	0.976503
14.6452	-0.937411
13.9757	0.188931
13.3476	7.76302
12.767	9.75849
12.2408	15.8972
11.776	8.674
11.3804	5.16764
11.0613	9.29014
10.8255	11.4417
10.6785	-2.93873
10.624	0.955613
10.6634	1.34888
10.7957	1.55786
11.0175	0.779495
11.3237	-4.22653
11.7074	-8.38167
12.1615	-1.43069
12.6784	3.38531
13.2507	-0.520059
13.8715	-1.21163
14.5347	1.71213
15.2347	8.94998
15.9667	0.480039
16.7265	-0.908985
17.5104	-2.36674
18.3154	-1.52536
19.1388	-1.12813
18.5636	-0.939303
17.7889	-8.17491
17.0377	2.35316
16.3133	3.96969
15.6193	-1.07464
14.96	10.1117
14.3401	2.38484
13.7651	-6.58854
13.2407	-1.6634
12.7733	3.28729
12.3691	3.17927
12.0347	1.33535
11.776	-1.03547
11.5979	12.0751
11.5044	-0.429187
11.4974	2.11906
11.5771	-3.30857
11.7417	-3.02911
11.9878	2.75534
12.3104	1.86803
12.7037	-2.26498
13.1614	2.86037
13.6771	2.23905
14.2443	1.89549
14.8573	5.74117
15.5106	7.26266
16.1993	4.30924
16.9191	1.12365
17.6662	1.03205
18.4373	-0.530017
18.733	-0.252259
17.9935	-10.4948
17.2802	-6.03702
16.5965	-0.966514
15.9462	-4.3738
15.3337	-7.56685
14.7635	-7.37428
14.2407	-1.53264
13.7709	5.75562
13.3595	-3.18923
13.0121	4.29202
12.734	12.6061
12.5297	-9.25668
12.4029	-3.78909
12.356	1.59986
12.3899	1.27982
12.504	-4.45739
12.696	-4.24254
12.9625	1.35436
13.2991	1.08628
13.7005	3.97414
14.1613	7.83797
14.6759	-9.54011
15.2388	-0.39472
15.8449	0.238727
16.4894	2.1552
17.1679	2.62261
17.8767	-2.14511
18.9538	-1.09267
18.2506	2.93522
17.5762	-1.94999
16.9341	-1.67946
16.328	2.43434
15.762	-3.94138
15.2407	3.86983
14.7689	-4.04485
14.3512	-7.38223
13.9927	3.6331
13.698	4.99141
13.4713	1.04806
13.3159	0.837143
13.2345	10.5562
13.2284	10.1591
13.2978	3.56794
13.4413	7.80377
13.6568	-6.30289
13.9408	2.95953
14.2894	4.11869
14.6978	3.96225
15.1613	7.21868
15.6749	9.71038
16.234	15.0918
16.8339	11.1994
17.4705	-0.22858
19.2241	-0.180742
18.5582	0.815787
17.9233	2.232
17.3229	-0.0284923
16.7607	7.77619
16.2407	7.24546
15.7671	2.9277
15.344	-0.848446
14.9759	-11.8568
14.6669	7.85081
14.4207	4.05788
14.2406	3.0869
14.1292	-7.54651
14.088	-5.75931
14.1178	4.76144
14.218	5.68376
14.3871	-0.810439
14.6229	-1.26269
14.922	6.16624
15.2809	6.27378
15.6954	13.9187
16.1612	0.151432
16.674	4.27844
17.2297	-0.282621
19.5419	-0.32386
18.9136	2.12601
18.3184	-2.48682
17.7596	10.0485
17.2407	7.3959
16.7655	7.6579
16.3377	1.75645
15.9612	-2.17935
15.6396	-7.06242
15.3765	1.68469
15.1749	3.28271
15.0371	-4.69935
14.9651	-2.49616
14.9597	-5.38189
15.021	4.49127
15.1483	8.60435
15.3398	7.26878
15.5932	16.4729
15.9056	3.62558
16.2735	0.0574033
16.6933	6.25903
17.1611	0.120878
19.905	-0.952589
19.3144	-6.12991
18.7586	-5.89841
18.2407	-0.200777
17.7641	6.61636
17.3321	9.75246
16.9482	3.66501
16.6156	5.15987
16.3376	-2.37484
16.117	-2.41383
15.9561	-3.03808
15.8567	-3.99827
15.8201	-8.77953
15.8466	-8.36129
15.9359	-0.35373
16.087	14.4755
16.2982	1.93811
16.5671	6.96029
16.8911	3.79765
17.2669	-0.526705
20.3108	-1.20635
19.7577	1.13135
19.2407	-6.6338
18.7628	-2.27632
18.3271	-2.27457
17.9366	-0.495345
17.5943	10.6226
17.3032	7.40883
17.0657	-2.04341
16.8842	-7.99886
16.7606	9.44533
16.696	-10.1925
16.6912	-2.8451
16.7461	-2.44092
16.8604	2.28393
17.0327	-4.11149
17.2612	-2.443
17.5439	0.0745118
20.7569	-0.261336
20.2407	-9.22708
19.7617	-1.51148
19.3226	3.48635
18.9263	-1.35125
18.5753	5.92791
18.2724	-0.646022
18.02	-15.8529
17.8202	1.69451
17.6748	-11.0303
17.5851	0.0574638
17.5521	-4.47502
17.576	-7.8212
17.6565	-10.1624
17.7931	5.21509
17.9842	-0.443618
21.2407	-1.30067
20.7607	1.96285
20.3186	-5.24769
19.917	-1.21063
19.5582	4.41891
19.2448	8.46377
18.979	-8.85847
18.7627	6.33164
18.5978	4.89522
18.4856	4.82458
18.4271	-2.05631
18.4227	-1.49003
18.4725	-4.2969
18.5762	-0.492371
21.7598	-0.506409
21.315	-5.3156
20.9085	-6.41729
20.5428	-5.61911
20.2199	1.48307
19.942	-1.31371
19.711	-1.99307
19.5285	-2.14247
19.3959	3.07363
19.3142	-7.9338
19.2841	3.37554
19.3059	-1.65671
22.3116	-0.987158
21.9009	1.78253
21.5287	8.15617
21.1973	-3.0448
20.9085	2.72864
20.6641	1.93396
20.4656	8.98489
20.3146	9.44065
20.2119	4.85762
20.1583	2.00838
22.8939	0.0762085
22.5159	-0.592105
22.1767	4.65295
21.878	-6.3752
21.6214	9.03632
21.4085	1.26862
21.2406	1.57045
21.1187	-0.57079
23.5042	-0.95937
23.1579	-0.91223
22.8501	-3.88439
22.5824	-10.0167
22.3563	-4.2067
22.173	-0.284492
24.1406	0.0569417
23.8245	14.5258
23.5467	8.22048
23.3085	1.93983
24.801	-1.27824
24.5138	-0.570501

## Sheet: Fig2_d
radialPosition_105kHz_2d	density_105kHz_2d		radialPosition_105kHz_theory_2d	density_105kHz_theory_comb_2d	density_105kHz_theory_BEC_2d	density_105kHz_theory_therm_2d
24.054	5.46631		0	1346.87	528.393	825.745
22.9142	3.42433		0.169985	1343.96	525.413	825.817
23.101	-11.4921		0.339969	1335.25	516.472	826.044
23.3292	-9.59668		0.509954	1321.04	502.119	826.185
21.8525	2.03861		0.679938	1302.22	484.039	825.453
21.9801	9.4158		0.849923	1278.16	460.792	824.639
22.1522	-7.2516		1.01991	1248.95	432.38	823.836
22.3677	2.69784		1.18989	1214.7	398.802	823.161
22.6254	-0.438246		1.35988	1175.55	360.058	822.755
20.8806	18.5091		1.52986	1132	316.827	822.444
20.9427	4.52823		1.69985	1087.36	275.302	819.327
21.0521	17.6679		1.86983	1038.77	229.405	816.635
21.2081	5.32776		2.03981	987.282	180.751	813.798
21.4097	-4.65209		2.2098	936.505	136.047	807.725
21.6557	-4.63971		2.37978	884.217	90.3255	801.159
21.9446	3.10248		2.54977	833.92	49.9922	791.195
20.0118	13.472		2.71975	787.409	18.0545	776.622
20.0016	32.9638		2.88974	751.342	7.26741	751.342
20.0414	34.7465		3.05972	720.672	7.26741	720.672
20.1309	23.0051		3.22971	690.11	7.26741	690.11
20.2693	14.1217		3.39969	659.776	7.26741	659.776
20.4558	12.4776		3.56968	629.776	7.26741	629.776
20.689	2.5882		3.73966	600.205	7.26741	600.205
20.9673	10.5367		3.90965	571.148	7.26741	571.148
21.289	0.310876		4.07963	542.679	7.26741	542.679
19.2598	21.0111		4.24961	514.862	7.26741	514.862
19.1712	35.6926		4.4196	487.753	7.26741	487.753
19.1345	21.0951		4.58958	461.4	7.26741	461.4
19.15	16.4806		4.75957	435.841	7.26741	435.841
19.2176	13.6595		4.92955	411.109	7.26741	411.109
19.3367	14.8295		5.09954	387.231	7.26741	387.231
19.5065	7.29993		5.26952	364.227	7.26741	364.227
19.7255	8.89268		5.43951	342.109	7.26741	342.109
19.9923	12.4158		5.60949	320.889	7.26741	320.889
20.3048	-3.55358		5.77948	300.57	7.26741	300.57
20.661	-2.76326		5.94946	281.152	7.26741	281.152
18.6389	13.1238		6.11944	262.631	7.26741	262.631
18.4663	28.7526		6.28943	245	7.26741	245
18.3466	14.8296		6.45941	228.247	7.26741	228.247
18.2809	11.9987		6.6294	212.359	7.26741	212.359
18.2698	7.81568		6.79938	197.32	7.26741	197.32
18.3133	12.5187		6.96937	183.109	7.26741	183.109
18.4112	10.5245		7.13935	169.708	7.26741	169.708
18.5625	-0.962941		7.30934	157.092	7.26741	157.092
18.7659	-7.67643		7.47932	145.238	7.26741	145.238
19.0198	10.839		7.64931	134.121	7.26741	134.121
19.3222	-5.73276		7.81929	123.713	7.26741	123.713
19.6708	2.6893		7.98928	113.987	7.26741	113.987
20.0633	1.19844		8.15926	104.916	7.26741	104.916
18.1625	13.4957		8.32924	96.4704	7.26741	96.4704
17.9017	19.0323		8.49923	88.6224	7.26741	88.6224
17.6937	11.9477		8.66921	81.343	7.26741	81.343
17.5402	20.9724		8.8392	74.6036	7.26741	74.6036
17.4429	19.8976		9.00918	68.3757	7.26741	68.3757
17.4025	15.2641		9.17917	62.6312	7.26741	62.6312
17.4196	6.26981		9.34915	57.3426	7.26741	57.3426
17.4939	14.8099		9.51914	52.4829	7.26741	52.4829
17.6247	-1.95512		9.68912	48.0257	7.26741	48.0257
17.8108	1.63082		9.85911	43.9453	7.26741	43.9453
18.0504	9.96277		10.0291	40.217	7.26741	40.217
18.3415	10.5067		10.1991	36.8169	7.26741	36.8169
18.6817	-0.716536		10.3691	33.722	7.26741	33.722
19.0683	-1.96121		10.539	30.9103	7.26741	30.9103
19.4985	-5.32419		10.709	28.3608	7.26741	28.3608
17.8423	7.65961		10.879	26.0534	7.26741	26.0534
17.4912	11.5589		11.049	23.9692	7.26741	23.9692
17.1911	15.5615		11.219	22.0902	7.26741	22.0902
16.9449	12.745		11.389	20.3995	7.26741	20.3995
16.7548	11.9834		11.559	18.8811	7.26741	18.8811
16.6228	22.1474		11.7289	17.5202	7.26741	17.5202
16.5502	23.3197		11.8989	16.3027	7.26741	16.3027
16.538	27.7549		12.0689	15.2156	7.26741	15.2156
16.5861	14.7206		12.2389	14.2469	7.26741	14.2469
16.6941	14.2645		12.4089	13.3854	7.26741	13.3854
16.8608	4.3149		12.5789	12.6206	7.26741	12.6206
17.0845	9.04279		12.7488	11.9431	7.26741	11.9431
17.363	13.0141		12.9188	11.344	7.26741	11.344
17.6937	16.0167		13.0888	10.8153	7.26741	10.8153
18.0738	8.41602		13.2588	10.3496	7.26741	10.3496
18.5001	-0.0742001		13.4288	9.94026	7.26741	9.94026
18.9697	9.86509		13.5988	9.5811	7.26741	9.5811
17.6866	14.313		13.7688	9.2666	7.26741	9.2666
17.2456	10.8154		13.9387	8.99174	7.26741	8.99174
16.8524	11.8514		14.1087	8.75199	7.26741	8.75199
16.5105	8.66442		14.2787	8.54327	7.26741	8.54327
16.2232	20.2345		14.4487	8.36192	7.26741	8.36192
15.9933	20.1802		14.6187	8.20465	7.26741	8.20465
15.8234	22.4674		14.7887	8.06853	7.26741	8.06853
15.7154	18.4361		14.9586	7.95094	7.26741	7.95094
15.6706	26.4141		15.1286	7.84955	7.26741	7.84955
15.6895	22.5785		15.2986	7.76231	7.26741	7.76231
15.772	14.1714		15.4686	7.68738	7.26741	7.68738
15.9169	8.24799		15.6386	7.62315	7.26741	7.62315
16.1227	5.84956		15.8086	7.5682	7.26741	7.5682
16.3871	17.9769		15.9786	7.52128	7.26741	7.52128
16.7072	12.0302		16.1485	7.48129	7.26741	7.48129
17.0799	-0.34703		16.3185	7.44727	7.26741	7.44727
17.502	3.74391		16.4885	7.41839	7.26741	7.41839
17.9698	-7.28983		16.6585	7.39392	7.26741	7.39392
18.4799	-2.92954		16.8285	7.37322	7.26741	7.37322
17.6999	1.09864
17.1721	8.5753
16.6875	20.1591
16.2502	12.4618
15.8638	14.3124
15.5324	12.3427
15.2594	20.0193
15.048	31.9513
14.9009	37.1019
14.8199	35.3023
14.8062	15.6382
14.86	16.5263
14.9804	9.96126
15.1659	9.28345
15.4143	8.76067
15.7224	6.87344
16.0869	8.16421
16.504	9.75938
16.9698	-6.52973
17.4805	-1.17789
18.0323	-2.08872
17.8817	4.93981
17.2728	1.48464
16.7016	14.7164
16.1721	3.60418
15.6885	3.98277
15.2553	17.3441
14.8768	20.9266
14.5572	16.3667
14.3006	18.1857
14.1103	23.9344
13.9891	24.9683
13.9387	34.4447
13.96	34.3471
14.0526	6.67126
14.2151	10.9986
14.4452	14.6235
14.7396	2.48405
15.0947	-7.58477
15.5063	5.56148
15.9699	-1.27085
16.4813	7.71458
17.036	-6.4798
17.6301	-2.58324
18.227	5.87639
17.5447	3.48691
16.8941	2.88027
16.279	6.02892
15.7035	3.68949
15.1721	13.1938
14.6897	21.5764
14.2612	21.1592
13.8915	12.9627
13.5856	25.2213
13.3478	24.8731
13.1817	32.4645
13.0901	27.9829
13.0746	21.8217
13.1354	17.2068
13.2715	22.9861
13.4806	20.5718
13.7594	13.7915
14.1037	7.56012
14.5089	0.241382
14.97	2.12021
15.4821	3.03821
16.0402	9.89591
16.6398	-2.59754
17.2765	-4.35696
18.7268	-2.72851
17.9802	7.12915
17.2592	7.13443
16.5673	0.0591053
15.9081	1.0757
15.286	4.05697
14.7057	12.1821
14.1722	10.8069
13.691	7.81739
13.2679	18.2256
12.9086	22.1752
12.6185	27.314
12.4024	35.9444
12.2643	30.2072
12.2069	31.3673
12.2312	29.99
12.3367	28.6266
12.5215	22.7506
12.7821	19.1248
13.114	17.8078
13.5119	17.058
13.9701	9.93148
14.483	10.4256
15.045	11.7882
15.6508	3.944
16.2954	8.46677
16.9745	0.876436
19.3691	-2.43916
18.5676	9.61991
17.7862	3.92743
17.0278	0.243117
16.2953	10.7784
15.5927	12.2881
14.924	1.70592
14.294	10.713
13.7082	14.0355
13.1722	15.3389
12.6926	21.7586
12.2758	35.1195
11.9285	53.8511
11.6569	34.6466
11.4663	40.9613
11.3609	44.8591
11.343	44.4052
11.4131	20.4567
11.5695	24.2756
11.8087	25.6814
12.126	22.0458
12.5153	22.8193
12.9703	17.2923
13.4841	10.9781
14.0505	12.5027
14.6632	7.87813
15.3168	2.25137
16.0062	2.7291
16.7269	-6.0825
20.1403	-0.837539
19.2932	-11.3205
18.4613	3.96734
17.6469	5.81343
16.8525	4.50793
16.0811	-5.08126
15.3361	2.81418
14.6215	14.8956
13.9421	10.3363
13.3033	23.4713
12.711	24.4365
12.1723	30.5782
11.6944	30.6851
11.285	43.6931
10.952	47.5824
10.7023	65.0307
10.542	48.6837
10.4751	45.1555
10.5034	45.6514
10.6262	40.4494
10.8402	22.7089
11.1402	27.7677
11.5194	20.0853
11.9704	14.5242
12.4854	14.1868
13.0567	18.76
13.6774	12.4437
14.3411	11.2956
15.0419	20.9272
15.7751	14.1159
16.5363	-0.301134
21.0262	-3.91115
20.1419	2.60498
19.2689	-4.03827
18.4088	3.63899
17.5635	11.2256
16.7353	4.09878
15.9268	10.9187
15.1413	14.4233
14.3824	7.49345
13.6545	21.4074
12.963	25.5018
12.314	14.2101
11.7144	20.0204
11.1723	36.0096
10.6965	51.7029
10.2961	57.2965
9.98013	60.5913
9.75688	63.8202
9.63279	81.2194
9.61169	64.2568
9.69425	65.6118
9.87787	49.1481
10.1571	40.7297
10.5243	27.6542
10.9706	20.976
11.4868	9.81219
12.0641	17.2632
12.6939	26.7367
13.369	19.8407
14.0827	3.3875
14.8296	14.0489
15.6048	21.3605
16.4044	0.228033
22.013	4.84842
21.0989	11.7753
20.193	1.8764
19.2964	5.76723
18.4105	9.82726
17.5368	2.8802
16.6773	4.36528
15.8344	4.70272
15.0107	1.99719
14.2097	15.2561
13.4354	16.7489
12.6926	23.1827
11.9874	17.0497
11.3265	19.1459
10.7184	31.4242
10.1724	57.105
9.69908	75.2316
9.30946	90.6741
9.01443	102.182
8.82348	104.23
8.74343	99.154
8.77733	90.3947
8.92386	80.6079
9.17765	53.105
9.53011	54.9121
9.9708	37.1282
10.4886	33.4056
11.0727	23.9707
11.7132	24.4915
12.4013	13.9458
13.1296	26.9255
13.8917	20.3159
14.6824	23.0758
15.4973	8.7645
16.3328	3.75472
23.0876	-4.2167
22.1502	2.43611
21.2186	3.43701
20.2934	1.74161
19.3756	8.17773
18.4664	14.7703
17.5671	9.41248
16.6792	10.6191
15.8048	7.65375
14.946	-1.27342
14.106	15.1244
13.288	19.8108
12.4966	5.00394
11.7371	5.65616
11.0161	20.058
10.3415	31.0139
9.72324	40.7851
9.17253	70.2382
8.70225	112.75
8.32604	128.57
8.0571	139.817
7.90637	141.308
7.88064	143.813
7.98113	114.221
8.20319	87.7667
8.53734	86.0566
8.97107	68.1138
9.49073	48.9182
10.083	32.4723
10.736	33.9672
11.4392	9.30959
12.184	9.85889
12.9631	10.9303
13.7709	19.6505
14.6024	10.4477
15.454	11.8969
16.3223	4.04587
24.2386	-7.66088
23.2831	-1.74502
22.3315	-0.163916
21.3843	2.85045
20.4422	-9.15267
19.5058	8.82478
18.5761	1.06138
17.6541	2.97955
16.741	10.6346
15.8384	14.7932
14.9482	14.4461
14.0727	7.68721
13.215	17.8535
12.3786	14.6457
11.5682	23.3051
10.7897	18.1196
10.0504	32.3408
9.35973	59.672
8.72917	93.5229
8.17265	115.241
7.70623	156.943
7.3471	169.859
7.11152	209.796
7.01196	213.369
7.05418	206.979
7.2357	161.08
7.54647	132.404
7.97139	97.2697
8.49335	96.0257
9.09565	74.5407
9.76344	41.9402
10.4842	39.4777
11.2478	20.9892
12.046	9.37626
12.8725	15.1168
13.722	12.3565
14.5907	6.85508
15.4752	10.6547
16.373	5.87838
25.4554	-0.403475
24.4862	-9.91346
23.5195	5.14474
22.5557	4.14575
21.5952	-6.80315
20.6385	-3.15573
19.6861	1.24321
18.7386	0.714288
17.7969	-1.08316
16.8619	-1.52687
15.9348	5.34826
15.017	13.9923
14.1104	7.8539
13.2173	13.5778
12.3407	19.1411
11.4842	24.2262
10.6527	22.3416
9.8526	39.0812
9.09217	73.1556
8.38221	108.699
7.73662	137.438
7.17281	188.009
6.71141	252.26
6.3747	246.852
6.1831	249.167
6.15017	250.436
6.27841	237.232
6.55838	216.13
6.97181	188.08
7.49667	143.34
8.11134	98.4782
8.79703	80.5311
9.53843	49.7712
10.3235	27.593
11.1431	16.9089
11.9901	6.25422
12.8591	14.1247
13.7459	14.232
14.6473	9.35404
15.5608	18.8227
16.4843	1.87169
24.7717	-1.8397
23.7956	-2.52467
22.8215	9.71311
21.8499	0.18393
20.8809	-16.3381
19.9149	8.30918
18.9525	4.13475
17.9942	5.97299
17.0407	15.8622
16.0928	12.5838
15.1517	8.44707
14.2186	2.39761
13.2952	2.85107
12.3837	7.01504
11.4869	17.2814
10.6086	29.5472
9.75381	41.2045
8.9292	63.9223
8.14399	113.77
7.41069	160.058
6.74627	211.842
6.17301	259.084
5.71839	300.278
5.41238	355.143
5.28088	372.136
5.33681	326.873
5.57453	297.451
5.97237	261.688
6.50101	211.045
7.13141	178.802
7.83906	115.487
8.60492	82.1554
9.41481	50.7048
10.2583	27.2603
11.1277	18.4371
12.0175	5.94733
12.9234	-6.2985
13.8423	7.89741
14.7717	15.9894
15.7097	10.2033
16.655	10.0685
24.11	-1.84505
23.1276	3.98358
22.1468	-8.96888
21.1677	3.29207
20.1908	-0.668976
19.2162	2.22362
18.2443	6.35402
17.2757	8.12824
16.3108	18.2532
15.3505	22.9301
14.3955	15.2441
13.4471	6.36099
12.5067	3.84419
11.5764	18.1541
10.6586	27.4568
9.75704	28.5858
8.87658	69.9829
8.02419	111.318
7.20982	185.332
6.44789	229.105
5.75927	289.841
5.1733	392.441
4.72831	471.366
4.46663	503.166
4.42093	483.829
4.59766	424.463
4.97316	397.89
5.50692	284.481
6.15793	263.453
6.89304	213.194
7.68816	122.925
8.52653	84.9697
9.39657	56.6708
10.2903	34.8272
11.2019	8.49081
12.1275	21.0206
13.0641	7.48911
14.0095	12.5871
14.9619	11.0242
15.9202	16.7616
16.8833	6.14966
23.4723	0.210339
22.4843	4.06758
21.4974	10.0159
20.5117	-18.6337
19.5275	-0.0205908
18.545	3.93877
17.5645	7.8865
16.5863	20.0421
15.6109	20.0804
14.6388	4.34219
13.6707	8.07532
12.7075	10.7714
11.7505	6.43867
10.8013	23.6864
9.8622	38.5756
8.93626	87.6479
8.02812	121.233
7.14455	155.848
6.2959	244.391
5.49839	310.327
4.77767	422.835
4.17372	495.664
3.74351	613.698
3.55073	683.641
3.6334	571.8
3.97435	547.606
4.51545	496.977
5.19453	330.253
5.96465	278.556
6.79492	223.3
7.66582	117.937
8.56496	88.9354
9.48433	48.7565
10.4186	36.2712
11.364	11.9724
12.318	23.4293
13.2789	1.27962
14.2451	11.1604
15.2156	16.7996
16.1898	6.02586
17.1669	7.00714
22.8606	0.474125
21.8678	2.69142
20.8757	3.36764
19.8844	-5.90577
18.8939	-3.43508
17.9046	4.24651
16.9165	18.215
15.9299	12.3805
14.9451	7.25076
13.9625	-1.33459
12.9825	6.51792
12.0058	3.04685
11.0332	27.1115
10.0661	32.5436
9.10604	76.4571
8.1556	108.217
7.21856	170.432
6.30091	271.73
5.41252	312.85
4.57047	410.276
3.80566	580.49
3.17442	701.427
2.76962	852.926
2.6953	810.544
2.97633	707.76
3.52879	639.01
4.24809	541.219
5.06361	399.134
5.93582	277.491
6.84309	200.601
7.77314	127.28
8.71869	85.8006
9.6752	44.8773
10.6397	24.6059
11.6102	18.6994
12.5853	11.6018
13.5641	16.9765
14.5457	16.8044
15.5297	16.2283
16.5156	18.301
17.5032	2.55031
22.277	0.967837
21.2804	8.19854
20.2842	-0.386794
19.2885	-11.336
18.2931	-8.24563
17.2983	6.36587
16.3042	17.4741
15.3108	7.99014
14.3183	18.9451
13.3269	15.6571
12.337	7.12685
11.3488	26.7183
10.3629	32.6177
9.37992	49.1514
8.401	95.3337
7.4277	167.905
6.46255	228.29
5.50985	317.332
4.57737	443.37
3.68051	596.18
2.85307	786.229
2.17575	964.667
1.82421	1049.85
1.9803	974.172
2.55254	886.513
3.33307	649.556
4.20752	548.154
5.12806	361.393
6.07379	289.366
7.03454	185.006
8.00491	110.601
8.98179	82.6111
9.96325	33.8668
10.9481	25.2242
11.9354	9.20449
12.9247	7.82707
13.9155	12.4007
14.9076	12.7891
15.9006	7.79818
16.8945	6.02053
17.889	6.30944
21.7237	0.559444
20.7247	-1.59458
19.7258	6.36726
18.727	-1.24525
17.7284	12.8987
16.7299	10.9614
15.7316	2.50952
14.7335	6.02513
13.7357	8.36928
12.7383	17.3141
11.7413	24.2079
10.7449	36.1909
9.74916	54.063
8.75442	71.6144
7.76104	146.309
6.76961	221.652
5.78113	314.932
4.79743	418.798
3.8222	553.546
2.8641	782.427
1.94858	995.56
1.17933	1140.44
0.992313	1162.93
1.60579	1094.24
2.48443	919.595
3.4302	684.362
4.40002	517.985
5.38089	305.903
6.36772	231.791
7.35811	149.699
8.35078	101.427
9.34502	57.8801
10.3404	46.1959
11.3365	16.128
12.3333	9.30293
13.3306	11.8247
14.3283	11.7319
15.3262	7.78198
16.3244	-5.1139
17.3228	5.09104
18.3214	7.11575
21.2032	1.64972
20.2032	-1.50622
19.2032	-3.92815
18.2032	1.83754
17.2033	15.0753
16.2033	28.1487
15.2033	12.1083
14.2033	6.3319
13.2033	6.8881
12.2033	14.3317
11.2034	17.8277
10.2034	41.0415
9.20342	64.0861
8.20347	106.737
7.20352	189.606
6.2036	264.146
5.2037	372.653
4.20385	509.005
3.20409	715.858
2.20455	916.238
1.20578	1149.27
0.218561	1388.1
0.801019	1271.42
1.79875	999.044
2.7981	837.726
3.79779	616.853
4.79761	442.794
5.79749	273.722
6.79741	202.098
7.79735	122.056
8.7973	77.4772
9.79726	59.9637
10.7972	19.8026
11.7972	7.69567
12.7972	21.2506
13.7972	8.65368
14.7972	9.01201
15.7971	6.11085
16.7971	7.74598
17.7971	4.40508
18.7971	10.9282
20.718	-0.696861
19.7187	-1.51879
18.7195	-2.53018
17.7205	8.92718
16.7215	15.5321
15.7227	10.8189
14.724	6.79065
13.7255	8.82645
12.7273	24.3521
11.7294	21.2255
10.7318	22.7036
9.73479	56.11
8.73842	70.1897
7.74298	129.094
6.7489	205.53
5.75687	295.168
4.76817	414.628
3.7854	562.394
2.81481	790.445
1.87536	1106.11
1.05397	1198.17
0.839474	1175.64
1.51611	1156.64
2.42744	888.626
3.38915	653.767
4.36809	473.023
5.35481	337.896
6.3457	237.534
7.33906	150.204
8.334	96.1199
9.33003	49.4303
10.3268	30.8197
11.3242	21.9021
12.322	24.8117
13.3201	17.5815
14.3185	12.8454
15.3171	4.39858
16.3158	9.84062
17.3147	11.3998
18.3138	12.5626
19.3129	5.23368
20.2704	-0.751907
19.2739	-0.481806
18.2778	5.95621
17.2821	14.733
16.287	25.2545
15.2925	15.7091
14.2987	3.43306
13.3059	5.56032
12.3143	19.1512
11.3241	22.3362
10.3358	36.6934
9.35003	51.0375
8.36761	77.8475
7.38991	153.223
6.41908	244.986
5.4588	309.394
4.51579	465.154
3.60364	635.537
2.75319	774.43
2.04302	1027.85
1.66367	1112.32
1.83348	1100.67
2.44039	860.779
3.24798	678.951
4.14044	540.776
5.07318	359.246
6.02752	236.844
6.99463	193.117
7.96986	110.428
8.95056	69.5034
9.93511	40.7979
10.9225	33.6755
11.9119	16.3579
12.903	11.721
13.8954	11.0057
14.8888	26.4918
15.883	9.30954
16.8779	8.50346
17.8734	6.62991
18.8693	4.27962
19.8657	11.9551
19.8632	1.09403
18.8717	3.04798
17.8811	9.00361
16.8917	15.3286
15.9036	15.3544
14.917	9.49824
13.9324	-3.82539
12.9501	9.29848
11.9707	7.44254
10.9951	16.7761
10.0243	42.3129
9.0598	66.4227
8.10394	121.843
7.16015	176.93
6.23391	242.206
5.33436	344.385
4.47764	464.298
3.69366	595.26
3.03925	765.454
2.6136	842.435
2.53471	879.71
2.83172	797.753
3.40771	667.487
4.14805	513.563
4.97998	395.304
5.86465	253.872
6.78144	196.19
7.71892	139.025
8.67039	88.5667
9.63169	50.3891
10.6002	36.4144
11.574	26.7485
12.5519	18.6841
13.5331	9.21689
14.5168	17.2171
15.5027	4.04535
16.4902	-5.9372
17.4791	0.539892
18.4693	5.89125
19.4604	10.2054
20.4524	5.57154
19.4988	-0.114474
18.5148	5.1004
17.5326	-6.30368
16.5525	8.93004
15.575	1.60763
14.6005	15.936
13.6297	13.6711
12.6634	17.006
11.7028	10.3554
10.7494	30.0734
9.80526	54.8824
8.87338	68.4034
7.95806	127.268
7.06574	191.185
6.20633	252.442
5.39559	345.658
4.659	486.473
4.03734	587.057
3.59082	626.014
3.38937	665.021
3.47587	615.639
3.83087	551.065
4.38969	486.298
5.0856	370.885
5.87002	259.013
6.712	208.596
7.59242	144.802
8.49934	105.268
9.4251	48.5023
10.3647	21.6554
11.3146	16.6258
12.2725	18.1448
13.2366	6.77657
14.2057	0.911789
15.1788	8.19818
16.1552	8.04734
17.1343	2.36506
18.1157	16.7715
19.099	5.71169
20.084	2.31317
21.0703	2.34465
19.1797	1.67881
18.2059	10.2333
17.2351	19.945
16.2679	6.7363
15.3048	7.09898
14.3468	8.00766
13.3949	10.2463
12.4506	16.1421
11.5157	5.88079
10.5927	27.0087
9.68504	52.9127
8.79738	77.8618
7.93648	124.512
7.11207	157.348
6.33841	265.129
5.63643	304.012
5.03619	357.616
4.57789	445.213
4.30708	525.894
4.25967	503.834
4.44282	465.262
4.83037	437.908
5.37832	356.688
6.0432	256.587
6.79074	204.938
7.59658	149.932
8.44404	103.099
9.32179	73.6446
10.222	35.6169
11.1393	27.1839
12.0697	15.0398
13.0104	18.5927
13.9594	16.303
14.9151	-0.719488
15.8762	3.02134
16.8418	1.52446
17.8112	0.11914
18.7839	10.9492
19.7593	0.702934
20.737	2.28788
21.7167	4.35208
18.9082	-0.0851046
17.9475	12.5498
16.9914	15.6136
16.0406	12.5638
15.0962	8.73582
14.1594	11.2048
13.2318	3.90122
12.3157	4.31135
11.4136	4.64121
10.5292	40.2881
9.66731	69.3543
8.83464	92.1644
8.04019	127.122
7.29648	152.124
6.62061	191.301
6.03542	243.92
5.56957	312.162
5.2549	320.468
5.11936	388.789
5.17704	397.531
5.42177	318.659
5.83005	289.377
6.3705	248.637
7.01264	158.598
7.73117	115.898
8.50676	84.965
9.32517	73.1053
10.1761	46.0296
11.052	28.7814
11.9474	12.0164
12.8582	-2.29115
13.7814	9.6557
14.7147	4.71475
15.6562	11.0698
16.6045	1.62067
17.5586	-5.00781
18.5175	12.379
19.4805	11.8346
20.4471	7.55548
21.4168	9.49047
22.3891	12.9959
18.6862	1.55371
17.7417	4.74444
16.8037	7.66202
15.8731	10.5126
14.9516	6.37492
14.0408	0.191608
13.143	1.60767
12.261	11.7972
11.3985	12.4599
10.5603	30.2121
9.75264	55.1737
8.98375	84.6781
8.26448	106.647
7.60891	142.46
7.03487	170.158
6.56378	183.181
6.21909	250.162
6.02254	273.21
5.98872	286.915
6.12035	258.428
6.40723	244.901
6.82982	197.21
7.3648	126.499
7.98963	85.0954
8.68493	92.203
9.43514	61.5519
10.2282	39.3505
11.0548	18.2143
11.9081	19.6458
12.7827	11.5362
13.6745	6.08206
14.5803	4.48655
15.4977	1.5192
16.4248	-5.37336
17.3599	4.0599
18.3019	3.82754
19.2498	13.1854
20.2027	4.78447
21.1599	-8.56752
22.1209	-1.36828
23.0853	2.87025
18.5157	0.804966
17.5905	12.0049
16.6739	17.3823
15.7675	9.85912
14.8731	6.57352
13.9929	-4.43876
13.1299	3.15181
12.2878	8.15544
11.471	10.8641
10.6854	43.1137
9.93835	52.1943
9.2393	61.6564
8.59992	74.685
8.03445	109.519
7.55952	130.37
7.19306	142.821
6.95227	168.939
6.85039	201.585
6.8936	191.178
7.07924	169.235
7.39659	154.85
7.82965	116.34
8.36046	102.926
8.97168	77.9421
9.64805	52.3647
10.3768	36.5418
11.1478	19.7916
11.9527	25.653
12.7852	13.0173
13.6402	17.1925
14.5137	9.75405
15.4027	-6.41531
16.3045	0.714877
17.2171	4.9187
18.139	-0.046602
19.0688	-6.94813
20.0053	1.22221
20.9477	-0.0802695
21.8952	4.69723
22.8472	1.2241
18.3981	1.42874
17.4952	8.87442
16.6035	15.9279
15.7248	25.447
14.8615	16.5716
14.0164	1.20793
13.1929	-9.00629
12.3954	9.35845
11.6293	19.1275
10.9011	23.2551
10.219	51.6985
9.59279	56.174
9.03413	80.9455
8.55625	97.7609
8.17333	105.879
7.89918	96.9342
7.74538	106.432
7.71912	147.592
7.82168	115.992
8.04814	101.087
8.38847	87.2125
8.82951	72.3342
9.35704	56.853
9.95731	46.1294
10.618	18.9465
11.3285	12.0911
12.0801	9.58247
12.8656	1.85517
13.6791	2.12587
14.5159	7.60508
15.3722	14.8214
16.245	3.70734
17.1316	-3.09815
18.0302	-1.11581
18.9389	-3.76854
19.8563	6.49494
20.7814	1.51682
21.7132	2.90046
18.3343	0.567822
17.4568	-2.02445
16.5932	4.82469
15.7457	8.41952
14.9172	7.05809
14.1108	0.173568
13.3308	7.45203
12.5819	10.8259
11.87	23.1022
11.2023	25.7377
10.587	33.4448
10.0339	48.6149
9.55366	68.0373
9.15786	71.4638
8.85778	84.2514
8.66337	95.264
8.58184	78.7228
8.61637	102.142
8.76559	84.1708
9.02383	76.3508
9.38208	64.839
9.82941	51.1455
10.3543	51.1234
10.9455	21.2506
11.5931	5.61857
12.2879	2.08329
13.0225	6.79971
13.7906	15.4683
14.5868	14.0741
15.4068	26.6016
16.2469	17.8395
17.1043	4.02104
17.9764	-2.12217
18.8612	-5.63318
19.757	-1.50924
20.6623	-2.22494
18.3249	0.405764
17.4756	13.8989
16.643	11.1692
15.8299	1.99907
15.0392	-5.98044
14.2749	-0.325938
13.5413	11.1055
12.8437	12.7256
12.1883	18.0097
11.5822	24.7062
11.0337	40.1437
10.5516	38.3943
10.1454	42.0982
9.82463	52.6123
9.59777	50.2443
9.47159	55.6411
9.45013	50.4737
9.53408	40.5079
9.72073	37.5062
10.0043	50.9749
10.3769	34.7662
10.8293	31.3551
11.352	22.3649
11.9357	11.6339
12.572	0.926163
13.2533	2.07127
13.973	2.7139
14.7254	15.2913
15.5058	9.61115
16.3103	18.5502
17.1353	2.26502
17.9781	1.51842
18.8363	-2.3026
19.7079	4.53913
18.3701	-1.01313
17.5515	3.20032
16.7525	12.197
15.9763	9.25231
15.2261	6.25368
14.5062	13.3605
13.8211	-9.96141
13.1764	-4.00901
12.5782	10.9911
12.0335	26.249
11.5498	32.6568
11.1352	29.2669
10.7975	34.1235
10.5442	42.4679
10.3814	49.3043
10.3135	41.9102
10.3422	29.0003
10.4669	50.1152
10.6841	44.2101
10.9883	17.5309
11.3727	25.9507
11.8292	16.3461
12.3501	4.30309
12.9274	16.4213
13.5541	-1.68184
14.2235	-1.28914
14.9299	9.00207
15.6683	26.1262
16.4344	14.5719
17.2245	21.7585
18.0354	4.42641
18.8645	5.73483
18.4694	0.0487093
17.6836	11.8261
16.9205	5.48425
16.1833	4.10374
15.4755	-0.159587
14.8016	-1.59383
14.1662	3.54254
13.5748	5.73018
13.0333	12.0658
12.5484	18.5302
12.1266	19.2258
11.775	20.1146
11.4997	26.1225
11.3065	26.5153
11.1996	25.768
11.1815	25.8569
11.2525	27.475
11.4111	24.6516
11.6536	22.2352
11.975	18.9101
12.3691	12.5648
12.8292	1.42805
13.3485	0.784465
13.9203	4.02805
14.5386	-5.44324
15.1975	7.99785
15.8921	15.2435
16.6178	22.4769
17.3708	13.6515
18.1477	0.27199
18.6219	-0.322513
17.8709	4.68348
17.1453	2.30762
16.4486	3.10119
15.7845	-5.59733
15.1573	-10.0465
14.5718	-7.63641
14.0332	6.95253
13.5471	12.7296
13.1194	18.8359
12.7559	20.4963
12.4622	28.0743
12.2434	28.7963
12.1035	31.4836
12.0452	20.1547
12.0699	17.0379
12.1769	13.1339
12.364	15.1617
12.6279	8.63696
12.9637	6.8886
13.366	13.9291
13.8291	-7.88784
14.3471	-2.95278
14.9142	-0.402895
15.525	9.97836
16.1747	9.24751
16.8587	9.68472
17.5729	3.62634
18.8263	-1.97824
18.1115	-4.55027
17.4247	1.62758
16.7694	11.467
16.1495	1.20792
15.5692	-4.37281
15.0331	-10.4144
14.5461	-11.6164
14.1132	8.8925
13.7396	-9.53006
13.4302	11.3518
13.1895	3.08602
13.0214	26.3678
12.9287	14.1039
12.913	12.0574
12.9745	17.3506
13.1123	3.41147
13.3239	-2.96053
13.6059	11.0848
13.954	7.32129
14.3634	4.43895
14.8291	11.9249
15.3459	11.9389
15.9088	15.5171
16.5131	16.5557
17.1545	10.0597
19.0811	-1.4721
18.4033	7.75184
17.756	-0.0174675
17.1426	7.62502
16.5669	-0.0077761
16.033	4.73383
15.5451	-5.71358
15.1078	1.51346
14.7254	-5.32027
14.4025	1.13521
14.1431	-0.549905
13.9506	4.85734
13.828	3.74102
13.7771	15.0204
13.7986	7.23316
13.8923	7.27155
14.0567	12.3539
14.2893	1.01076
14.5869	10.1195
14.9456	3.49476
15.3612	9.21501
15.8291	10.1361
16.3448	10.0272
16.904	8.26696
19.3841	-0.232356
18.744	-4.08732
18.1365	-4.84113
17.5649	0.818328
17.0329	8.76855
16.5443	4.95584
16.103	2.38193
15.7131	2.60304
15.3784	-9.34511
15.1026	-8.8199
14.889	-0.0982446
14.7403	-1.45999
14.6585	0.879112
14.6446	0.654513
14.6989	4.8456
14.8207	19.0654
15.0082	14.2713
15.2591	8.58689
15.5703	15.4596
15.9383	11.0622
16.3592	18.0357
16.829	2.20442
19.7333	-1.4471
19.131	1.53347
18.5631	4.61654
18.0328	9.4545
17.5436	17.2197
17.0989	13.495
16.7022	7.09508
16.3572	0.898291
16.0671	-2.27052
15.835	3.06252
15.6633	-7.18943
15.5542	-4.68392
15.509	0.775941
15.5281	9.09774
15.6114	-8.61907
15.7578	1.16941
15.9657	-7.22584
16.2326	3.33536
16.5557	3.61405
16.9318	0.86632
20.1261	-0.866198
19.5615	3.2508
19.0328	-3.36145
18.5429	6.83515
18.0951	12.0952
17.6926	13.2235
17.3384	3.88003
17.0357	12.0385
16.7872	-5.64928
16.5953	-0.536215
16.462	-3.74905
16.3888	5.96544
16.3764	4.94915
16.4249	4.88645
16.534	1.03407
16.7023	8.42786
16.9281	1.64938
17.2091	-2.38533
20.56	-1.47181
20.0327	-1.63656
19.5423	6.90507
19.0918	5.63145
18.684	6.78353
18.3217	19.4804
18.0077	0.181647
17.7447	-9.22998
17.5347	7.293
17.3799	-22.2795
17.2816	-6.8155
17.2409	-11.1628
17.2581	-11.2361
17.3331	-9.67266
17.4651	-14.7421
17.6529	-11.3679
21.0327	-0.437625
20.5418	-8.8501
20.0888	-4.71059
19.6762	1.12315
19.3067	4.82467
18.9827	2.54212
18.7066	5.52233
18.4805	6.04504
18.3064	-3.0207
18.1856	2.50013
18.1194	-1.87432
18.1081	-7.75015
18.1521	2.7573
18.2508	-1.72858
21.5413	-0.179854
21.0861	3.232
20.6692	-0.539346
20.2931	-5.29371
19.9601	1.53737
19.6723	10.9783
19.4317	-4.62625
19.2402	6.69819
19.0992	-3.52516
19.0098	6.194
18.9728	0.690273
18.9885	-1.08727
22.0836	-0.204248
21.6629	1.27869
21.2808	2.36599
20.9396	1.37873
20.6413	-6.89248
20.3876	3.34553
20.1804	10.1319
20.0211	0.777924
19.9107	1.96401
19.8502	7.29955
22.6571	0.891374
22.2696	2.62324
21.921	-5.20377
21.6131	-6.45444
21.3476	-7.23857
21.1261	4.81998
20.9501	13.8037
20.8207	4.80851
23.2594	-0.196676
22.904	2.58507
22.5873	4.55155
22.311	2.97285
22.0766	-4.47894
21.8854	-6.13035
23.8884	0.794231
23.5638	-0.362599
23.2776	-8.50636
23.0313	-2.60249
24.5421	-0.422357
24.2468	-1.08261

## Sheet: Fig2_e
temperature_2e	temperature_error_2e		condensate_frac_2e	condensate_frac_error_2e		atomnumber_2e
170.969	1.49466		0.330619	0.00452371		37445.3
206.246	1.84794		0.206462	0.00391005		51222.7
234.883	1.09264		0.104736	0.00264423		64707.9
275.156	1.12549		0.0600413	0.00196878		85124.4
316.087	1.23117		0.0498266	0.00153459		109317
355.885	1.23619		0.0161989	0.00114688		138156
401.63	1.91072		0.0269556	0.00118503		166608
443.385	1.42608		0.00200732	0.000487156		194028
482.488	1.43556		0.000667618	0.000318275		225880
517.195	1.63855		0.000655386	0.000268905		236301
562.35	1.77691		8.54245e-06	8.71994e-05		267241
608.326	1.94134		0.00016243	0.000154747		306117
162.005	1.88817		0.406907	0.00560564		33342.1
197.962	1.58992		0.229962	0.00391115		45291.9
227.959	1.1501		0.147769	0.00253222		61246.8
264.658	1.15749		0.0873388	0.00207967		81103.7
304.532	1.12276		0.0464582	0.00160404		104902
350.099	1.17987		0.0183385	0.00117251		134384
398.782	1.70875		0.0237197	0.00101661		160048
430.885	1.28437		0.00217227	0.000460339		189032
472.71	1.39499		0.000515278	0.000294994		223098
520.898	1.59539		0.000845609	0.000298678		260720
554.623	1.74178		0.000924733	0.000288569		284973
594.713	1.88072		0.000398643	0.000205613		308933
162.716	2.1678		0.455988	0.00601316		33157.7
186.223	2.5057		0.296353	0.00522198		42687.7
231.77	1.4292		0.180975	0.002849		61686.4
265.279	1.60859		0.102168	0.00247724		83075.8
303.7	1.17783		0.0517511	0.00160282		102112
342.181	1.30634		0.0392606	0.0013474		129703
392.379	1.38825		0.0152829	0.000903985		159156
436.564	1.68705		0.0168673	0.000837474		191000
463.379	1.40677		0.000550795	0.000359384		202628
516.685	1.59028		0.000517986	0.000273931		260454
548.657	1.66045		3.58669e-05	8.5717e-05		273488
603.442	1.90587		0.000248904	0.000180178		314856
157.163	2.97856		0.421555	0.00755351		31864.9
191.61	2.16918		0.29196	0.0046607		44083.9
223.012	1.87607		0.161522	0.00337754		58710.9
259.338	1.23106		0.112192	0.00209332		74979.3
294.747	1.24921		0.0690935	0.00168483		97586.7
337.415	1.41108		0.0496041	0.00143861		122480
394.069	1.65302		0.0228621	0.0010728		158745
438.74	1.74646		0.0157636	0.000847336		190881
465.259	1.37298		0.000965606	0.000376142		218562
505.416	1.65326		0.00146462	0.000350107		244405
547.203	1.63149		3.45516e-05	8.23613e-05		275992
587.778	1.82026		0.000740693	0.000248388		310926
147.32	2.0409		0.459368	0.00666706		26784.1
184.1	1.6795		0.288572	0.00430186		36446.5
217.685	1.42361		0.159972	0.00276335		52316.2
247.72	1.58663		0.103777	0.00259251		67647.3
282.032	1.26567		0.0648313	0.00178715		87507.6
315.807	1.12735		0.0207169	0.00158077		108997
381.789	1.64373		0.0241212	0.00108105		142822
420.693	1.75486		0.0193842	0.000929012		172375
452.457	1.38198		0.00172193	0.000444188		200096
487.848	1.45065		0.00123531	0.000369524		228258
529.752	1.52316		6.01298e-05	0.000115606		250540
571.253	1.88711		0.000583241	0.00024864		271222
139.351	2.86145		0.420727	0.00867603		21981.4
165.427	1.66474		0.29412	0.00528968		30367.9
206.837	1.37511		0.147944	0.00310166		43456.9
230.626	1.08733		0.0904365	0.00250121		55643.7
274.767	0.968369		0.02598	0.00175166		77575.9
311.94	1.23214		0.0130345	0.00143517		97531
354.653	1.04505		0.00259948	0.000695739		124301
392.901	1.21986		0.00237738	0.000575937		151182
444.892	1.39311		0.00210241	0.000402594		178393
483.846	1.49215		0.000556217	0.000279139		205258
516.242	1.54135		0			228069
562.593	1.71243		0.000223046	0.00020591		259692
128.127	3.22943		0.400746	0.0102369		17997.2
161.651	1.93581		0.259428	0.0051843		26130.4
196.87	1.19994		0.133006	0.00308756		38039.1
229.033	1.00252		0.065722	0.00228091		50931.6
273.765	1.16565		0.0405612	0.00160408		70594.2
309.647	1.01294		0.00663549	0.000947579		90725.1
354.185	0.996665		0.000608907	0.000402127		114991
387.018	1.18406		0.000716366	0.000496142		137852
426.204	1.33611		0.000769559	0.000401458		163411
472.652	1.49788		0.000473239	0.000276314		183002
510.714	1.75867		0.000523585	0.000255365		213843
553.59	1.75561		0.000500635	0.000215496		235821
127.911	2.57763		0.40939	0.0101295		15536.7
155.609	1.95588		0.223155	0.00522461		24009
185.469	1.07693		0.105058	0.00364989		33369.2
225.367	0.975152		0.0475677	0.00226223		47267.5
265.089	1.13632		0.0331574	0.00161443		64900.3
306.302	1.26208		0.0200738	0.00118233		82950.7
341.133	1.05501		0.00120707	0.000565708		104963
376.28	1.12473		0.000613339	0.000350018		124319
420.186	1.34353		0.000825148	0.000316458		144832
454.421	1.46594		0.00012871	0.000175649		159048
492.524	1.53277		0			185824
542.995	1.83866		1.93638e-05	6.90417e-05		208262
126.217	2.62838		0.361297	0.010815		13938.2
157.262	1.57645		0.197399	0.00492822		21850
189.217	1.04694		0.07174	0.00340844		32467.9
219.347	1.04769		0.0353682	0.00261098		43170.5
259.437	0.974069		0.0211931	0.00139082		59416.5
297.352	0.967954		0.00146265	0.000724078		77110.6
344.058	1.13151		0.00243486	0.000546376		99401.6
379.647	1.18026		0.000229934	0.000290838		120192
415.103	1.30384		0.000994843	0.00031579		140475
453.56	1.47223		0.000234297	0.000210788		161952
497.163	1.66678		0.000156943	0.00017536		174806
534.794	1.72648		8.92526e-05	0.000137166		194474
175.784	1.89057		0.332072	0.00528549		37292.9
202.004	1.59718		0.240434	0.00383292		49530
234.179	1.51952		0.154183	0.00272693		64675.8
269.078	1.1737		0.0819577	0.00201307		81528
315.965	1.43324		0.0570266	0.00171958		109281
355.177	1.30782		0.0268782	0.00117575		133392
404.044	1.54256		0.0162117	0.0008865		166161
437.129	1.31864		0.00237679	0.000531394		200156
472.482	1.44381		0.000745618	0.000319827		216412
518.518	1.51295		0.000234526	0.000231916		262444
567.557	1.78893		0.000179068	0.000171826		291590
604.416	2.05175		0.000452563	0.000221318		300776
164.549	2.22871		0.4323	0.00628499		32393.4
192.156	1.57324		0.267058	0.00389076		41750.1
225.969	1.46408		0.189979	0.00301957		58678.3
259.571	1.32966		0.100494	0.00205833		76221.7
297.967	1.12338		0.0429847	0.00168009		98678.8
344.732	1.31144		0.0305156	0.00129021		125315
381.283	1.42645		0.0130653	0.000967942		151385
420.168	1.24593		0.000695636	0.000409645		183683
468.231	1.38339		0.000479954	0.000298479		209638
509.197	1.68628		0.0051829	0.000449583		238205
549.959	1.7081		0.000301398	0.000216224		267371
598.232	2.01901		0.00132166	0.000316547		313057
159.491	2.57011		0.469668	0.00709766		31269.8
185.673	1.60746		0.293704	0.00435391		42492.3
231.481	1.52175		0.156452	0.00313501		59930.6
259.056	1.40101		0.114646	0.00247323		74641.5
297.742	1.20475		0.0596323	0.0017166		99485.1
345.01	1.38568		0.04245	0.00128993		126045
387.529	1.47933		0.0216318	0.000916476		152804
416.845	1.31108		0.00185446	0.000489608		163863
478.836	1.49423		0.000978114	0.000329398		213365
497.874	1.59445		0.000813976	0.000291838		220718
545.712	1.76708		0.000369943	0.000215321		236585
585.54	1.84614		9.80168e-06	9.01732e-05		261355
149.859	2.39916		0.458095	0.00740341		26478.1
181.279	1.9344		0.30436	0.004662		36872.8
213.838	1.74793		0.185021	0.00352208		50650.4
249.39	1.18423		0.0847766	0.00227401		67114.5
296.596	1.27611		0.0661278	0.00174687		93839.7
342.072	1.47998		0.0395429	0.00141306		122288
369.071	1.21432		0.0106877	0.000928401		143395
431.606	1.77659		0.0190883	0.000910186		183359
457.105	1.34071		0.00130176	0.000405153		209467
502.149	1.46295		0.00087444	0.0002853		232285
544.48	1.69247		1.60796e-06	4.27355e-05		246602
590.843	1.8203		3.34251e-05	4.75118e-05		287330
145.489	2.44266		0.459223	0.00765157		24647.5
177.879	1.7233		0.284953	0.00464886		32932.1
205.626	1.95039		0.160218	0.00382437		46199.6
245.966	1.18582		0.0929395	0.00222139		64256.2
280.332	1.36583		0.056976	0.00181315		86474
328.5	1.20406		0.0215633	0.00120272		111097
360.807	1.08187		0.00311644	0.000713458		132568
400.701	1.12388		0.000765796	0.000360756		156796
455.221	1.36479		0.000221511	0.000239665		193824
495.059	1.50879		0.000474479	0.000234235		218886
531.432	1.66571		0			231465
562.602	1.89668		0.000505217	0.000214548		238292
126.642	2.03136		0.441296	0.00843107		19230.5
171.07	1.83571		0.257543	0.00488292		29489.7
201.78	1.49496		0.148471	0.00322929		41458
235.598	1.14025		0.0707284	0.00229462		55332.3
268.395	1.16969		0.0472922	0.00181831		72074.8
316.498	1.33162		0.0298018	0.00138562		96889.7
363.647	1.45644		0.0162038	0.000934658		122802
391.067	1.1835		0.000980003	0.000462022		148600
426.228	1.3383		0.00115825	0.00035989		152531
469.823	1.43321		0.000904631	0.00030981		195560
507.181	1.64375		0.000192878	0.000200918		197719
548.091	1.8579		0.000127839	0.000172934		216547
131.496	2.68374		0.405768	0.00923199		17958.8
162.639	1.62782		0.267234	0.0049675		25053.6
184.743	1.00322		0.109671	0.00359435		34565.9
231.117	1.01081		0.0588636	0.00219561		51677.7
269.093	1.10674		0.0422308	0.00152206		66814.9
302.056	0.848221		0.000731861	0.000766297		87107.3
343.263	0.964954		1.85674e-05	0.000139835		111900
385.582	1.13702		0.00179534	0.000479189		138704
418.901	1.27364		0.000471455	0.000353173		151604
458.592	1.46035		0.000760657	0.000304851		183407
493.723	1.63187		0.000807926	0.00026972		188155
538.601	1.7648		0.000320839	0.000177014		200842
123.472	2.39352		0.408859	0.0102703		14996.2
149.133	1.39054		0.218565	0.00533067		21427
185.318	0.956109		0.100604	0.00291589		33141.1
223.611	1.09718		0.0602258	0.00238976		46547
266.545	1.0883		0.0242754	0.00143486		63716
303.341	1.43132		0.0294042	0.00139364		80585.3
352.379	1.32435		0.00812323	0.000732947		102498
377.197	1.21916		0.00198024	0.000498838		123791
418.043	1.30117		0.000871618	0.000324794		143962
460.257	1.4685		0.000891181	0.000292511		167022
486.296	1.59943		0.000292507	0.000244109		178557
522.436	1.78851		3.31174e-05	7.65206e-05		192395
121.909	2.4741		0.381222	0.0110997		13825.5
150.165	2.17757		0.18543	0.00583616		21739.2
186.489	1.17646		0.104229	0.0030248		30813.8
221.421	0.95511		0.0452339	0.00212529		43801.1
264.495	1.28783		0.0341716	0.00169241		59175
294.802	1.19615		0.0156934	0.00107214		72697.3
335.958	1.10567		0.00356496	0.000617747		95375.3
362.182	1.17372		0.00242246	0.000523507		112603
403.071	1.44184		0.00233784	0.000434034		127040
444.554	1.38359		0.000523849	0.000243658		150535
483.999	1.58786		0.000139095	0.000173131		166580
513.775	1.89137		0.000857879	0.000289672		166941
164.623	3.11488		0.37333	0.0069832		36894.8
192.235	1.58369		0.266227	0.00404056		44442.4
230.169	1.47149		0.171077	0.00279266		61633.7
267.894	1.39486		0.118599	0.0022143		81048.7
309.696	1.25259		0.0570905	0.00161259		106015
348.584	1.26521		0.0236167	0.00123112		134521
386.139	1.26427		0.00988147	0.00091392		158117
439.677	1.86608		0.0200754	0.000914202		190205
465.131	1.46311		0.000396599	0.000323917		206041
504.09	1.56203		2.23879e-05	6.84518e-05		222807
562.308	1.79307		0.00157471	0.000305849		291813
590.613	1.93773		0.000666969	0.000219933		276588
158.681	2.2567		0.472835	0.00619783		30996.1
192.517	2.29504		0.279221	0.00497727		44568.8
229.229	1.43703		0.188354	0.00280764		59567.8
259.02	1.49408		0.110473	0.00236044		76651.7
293.599	1.20994		0.0646155	0.00168107		95161.4
332.583	1.38346		0.0438645	0.001441		116918
383.654	1.67081		0.0239598	0.00113297		149902
430.228	1.5708		0.0165747	0.00076833		185573
458.924	1.46863		0.000957205	0.000389791		198327
497.906	1.52293		0.000369842	0.000221898		209100
535.211	1.62385		5.36221e-05	0.000104911		240016
571.8	1.89835		0			222264
158.74	2.37554		0.481368	0.00656217		32195.3
192.003	2.06674		0.323775	0.00499012		42594.1
219.083	1.48613		0.199013	0.0031749		55439.4
249.493	1.28886		0.121186	0.00241531		71336.3
292.106	1.27972		0.0660099	0.00179935		92981.3
319.121	1.07488		0.0186126	0.00133246		109391
380.988	1.49649		0.0272169	0.00102895		147220
412.653	1.28424		0.00113423	0.000513549		169296
459.613	1.45847		0.000859022	0.000429304		216581
509.084	1.54927		0.000523159	0.000264891		246869
526.786	1.68619		0			229904
583.839	1.83686		2.85375e-05	6.07467e-05		287383
142.264	3.62162		0.430968	0.0088664		26769.5
180.774	2.50977		0.288029	0.00552861		38565.5
216.584	1.70815		0.211045	0.00344212		50578.3
249.833	1.25725		0.108938	0.00243414		70173.4
281.651	1.17308		0.0605005	0.00202349		90784
332.124	1.50025		0.0448083	0.00144298		112144
366.891	1.43115		0.0156943	0.000981331		132316
417.527	1.55613		0.0143346	0.000802802		169709
453.008	1.42065		0.000772898	0.000329503		185491
483.465	1.48305		0.000292125	0.00022902		203896
532.668	1.84699		0.000528131	0.000266636		235644
563.25	2.30309		0.000746022	0.000267112		209957
133.947	2.80365		0.493599	0.00964067		21676.2
170.396	2.28492		0.311094	0.00574669		31908
212.515	1.38833		0.185265	0.00293073		47816.6
241	1.12938		0.0966288	0.0022533		62087.1
321.224	1.34056		0.0417684	0.00137648		103395
365.015	1.63335		0.0218525	0.00106574		122734
405.094	1.6933		0.0150138	0.000847441		145977
436.117	1.43024		0.000149218	0.000242994		172413
487.108	1.52003		0.000740958	0.000300041		206166
516.905	1.6496		4.58648e-05	5.97697e-05		215031
569.079	2.08307		0.00133276	0.000280144		235374
134.548	3.2688		0.400147	0.00961682		20582.4
166.994	1.57323		0.25624	0.00493445		28748.5
204.709	1.2935		0.16045	0.00297365		41578.9
231.457	1.13154		0.0848079	0.00250058		54364.5
270.362	1.20423		0.042193	0.00178173		67624.6
308.683	1.08362		0.0122301	0.00110986		90623.6
355.723	1.30092		0.00989271	0.000843185		114573
390.211	1.43224		0.00553871	0.000617108		124051
423.241	1.49171		0.00211704	0.00041936		141351
450.309	1.64785		0.000902504	0.000308978		152585
495.913	1.80826		0.000810656	0.00032973		174305
532.745	1.9769		0.000879686	0.000230411		169224
128.968	2.60595		0.40305	0.0096747		16275.6
157.659	1.45453		0.245561	0.00479681		23650.1
188.307	1.14576		0.111276	0.00341481		34268.5
223.504	1.07498		0.0689511	0.00262952		48256.7
265.757	1.09973		0.0343421	0.00173323		66792.4
303.957	1.31013		0.0266653	0.00136163		84158.6
339.532	1.17872		0.00121035	0.000799531		107811
387.539	1.36666		0.00402969	0.000591435		133381
422.228	1.31596		0.00107746	0.000374729		153520
456.545	1.54983		0.00189267	0.000381792		164287
488.448	1.62778		0			165829
539.943	1.8166		0.000323118	0.000198829		220848
127.037	2.36717		0.403058	0.00946294		14968.4
155.976	1.63526		0.222265	0.00469404		23310
186.095	1.336		0.127125	0.0037705		32053.1
217.715	1.17295		0.0565311	0.00292109		45067.3
256.034	1.15007		0.037482	0.00180386		59959.2
305.437	1.2532		0.0156959	0.00109635		81478

## Sheet: Fig2_f
temperature_overTc0_2f	temperature_overTc0_error_2f		condensate_frac_2f	condensate_frac_error_2f		atomnumber_2f		temperature_overTc0_theory_2f	condensate_frac_theory_nonInter_2f	condensate_frac_theory_fit_2f
0.739451	0.00646448		0.330619	0.00452371		37445.3		0	1	1
0.79863	0.00715564		0.206462	0.00391005		51222.7		0.010101	0.999996	0.999994
0.839002	0.00390291		0.104736	0.00264423		64707.9		0.020202	0.999973	0.999964
0.895526	0.00366304		0.0600413	0.00196878		85124.4		0.030303	0.999919	0.999893
0.946217	0.00368556		0.0498266	0.00153459		109317		0.040404	0.999824	0.999767
0.986053	0.00342511		0.0161989	0.00114688		138156		0.0505051	0.999679	0.999575
1.04657	0.00497893		0.0269556	0.00118503		166608		0.0606061	0.999476	0.999306
1.09943	0.00353617		0.00200732	0.000487156		194028		0.0707071	0.999206	0.998948
1.13884	0.00338842		0.000667618	0.000318275		225880		0.0808081	0.998863	0.998493
1.20306	0.00381148		0.000655386	0.000268905		236301		0.0909091	0.998438	0.99793
1.25712	0.00397226		8.54245e-06	8.71994e-05		267241		0.10101	0.997925	0.997251
1.30169	0.00415407		0.00016243	0.000154747		306117		0.111111	0.997317	0.996446
0.730598	0.00851513		0.406907	0.00560564		33342.1		0.121212	0.996608	0.995506
0.800267	0.0064273		0.229962	0.00391115		45291.9		0.131313	0.995792	0.994425
0.82978	0.00418643		0.147769	0.00253222		61246.8		0.141414	0.994862	0.993192
0.875519	0.00382913		0.0873388	0.00207967		81103.7		0.151515	0.993812	0.991801
0.92419	0.00340734		0.0464582	0.00160404		104902		0.161616	0.992636	0.990244
0.978857	0.00329886		0.0183385	0.00117251		134384		0.171717	0.991329	0.988513
1.05289	0.00451155		0.0237197	0.00101661		160048		0.181818	0.989885	0.9866
1.07752	0.00321183		0.00217227	0.000460339		189032		0.191919	0.988299	0.984498
1.12021	0.00330579		0.000515278	0.000294994		223098		0.20202	0.986565	0.9822
1.17378	0.00359502		0.000845609	0.000298678		260720		0.212121	0.984677	0.979699
1.21438	0.00381375		0.000924733	0.000288569		284973		0.222222	0.98263	0.976988
1.26881	0.00401248		0.000398643	0.000205613		308933		0.232323	0.98042	0.97406
0.735262	0.00979563		0.455988	0.00601316		33157.7		0.242424	0.978041	0.970907
0.768741	0.0103437		0.296353	0.00522198		42687.7		0.252525	0.975487	0.967524
0.841573	0.00518953		0.180975	0.002849		61686.4		0.262626	0.972755	0.963904
0.870438	0.00527814		0.102168	0.00247724		83075.8		0.272727	0.969838	0.96004
0.929985	0.00360673		0.0517511	0.00160282		102112		0.282828	0.966733	0.955926
0.967969	0.00369541		0.0392606	0.0013474		129703		0.292929	0.963433	0.951555
1.03787	0.00367201		0.0152829	0.000903985		159156		0.30303	0.959935	0.94692
1.08801	0.00420448		0.0168673	0.000837474		191000		0.313131	0.956234	0.942017
1.13292	0.00343942		0.000550795	0.000359384		202628		0.323232	0.952325	0.936838
1.16467	0.00358468		0.000517986	0.000273931		260454		0.333333	0.948203	0.931377
1.2174	0.00368434		3.58669e-05	8.5717e-05		273488		0.343434	0.943864	0.925629
1.27952	0.00404113		0.000248904	0.000180178		314856		0.353535	0.939304	0.919587
0.720515	0.0136552		0.421555	0.00755351		31864.9		0.363636	0.934517	0.913244
0.782049	0.00885341		0.29196	0.0046607		44083.9		0.373737	0.929499	0.906597
0.823673	0.0069291		0.161522	0.00337754		58710.9		0.383838	0.924246	0.899637
0.880989	0.00418199		0.112192	0.00209332		74979.3		0.393939	0.918754	0.892361
0.916331	0.00388363		0.0690935	0.00168483		97586.7		0.40404	0.913017	0.884761
0.972669	0.00406773		0.0496041	0.00143861		122480		0.414141	0.907032	0.876832
1.04322	0.00437604		0.0228621	0.0010728		158745		0.424242	0.900795	0.868569
1.09365	0.00435341		0.0157636	0.000847336		190881		0.434343	0.894301	0.859965
1.10994	0.00327543		0.000965606	0.000376142		218562		0.444444	0.887546	0.851016
1.16286	0.00380381		0.00146462	0.000350107		244405		0.454545	0.880526	0.841715
1.21064	0.00360952		3.45516e-05	8.23613e-05		275992		0.464646	0.873236	0.832057
1.2514	0.00387538		0.000740693	0.000248388		310926		0.474747	0.865673	0.822037
0.71987	0.00997276		0.459368	0.00666706		26784.1		0.484848	0.857832	0.811648
0.80401	0.0073348		0.288572	0.00430186		36446.5		0.494949	0.849709	0.800887
0.836733	0.00547204		0.159972	0.00276335		52316.2		0.505051	0.8413	0.789747
0.871525	0.00558207		0.103777	0.00259251		67647.3		0.515152	0.832601	0.778222
0.909372	0.00408098		0.0648313	0.00178715		87507.6		0.525253	0.823609	0.766309
0.946305	0.00337808		0.0207169	0.00158077		108997		0.535354	0.814318	0.754
1.04631	0.00450472		0.0241212	0.00108105		142822		0.545455	0.804726	0.741292
1.08409	0.00452211		0.0193842	0.000929012		172375		0.555556	0.794828	0.728179
1.1107	0.00339252		0.00172193	0.000444188		200096		0.565657	0.78462	0.714655
1.1476	0.00341246		0.00123531	0.000369524		228258		0.575758	0.774099	0.700716
1.2092	0.00347673		6.01298e-05	0.000115606		250540		0.585859	0.76326	0.686356
1.2709	0.00419837		0.000583241	0.00024864		271222		0.59596	0.7521	0.67157
0.73329	0.0150574		0.420727	0.00867603		21981.4		0.606061	0.740614	0.656353
0.771817	0.007767		0.29412	0.00528968		30367.9		0.616162	0.728799	0.640701
0.848449	0.00564069		0.147944	0.00310166		43456.9		0.626263	0.716652	0.624607
0.867735	0.00409112		0.0904365	0.00250121		55643.7		0.636364	0.704168	0.608068
0.922724	0.00325199		0.02598	0.00175166		77575.9		0.646465	0.691343	0.591077
0.969965	0.00383129		0.0130345	0.00143517		97531		0.656566	0.678175	0.573631
1.01745	0.00299808		0.00259948	0.000695739		124301		0.666667	0.664658	0.555724
1.05688	0.00328136		0.00237738	0.000575937		151182		0.676768	0.650791	0.537351
1.13375	0.00355016		0.00210241	0.000402594		178393		0.686869	0.636567	0.518507
1.17805	0.00363301		0.000556217	0.000279139		205258		0.69697	0.621985	0.499188
1.21472	0.0036268		0			228069		0.707071	0.60704	0.479389
1.26934	0.00386364		0.000223046	0.00020591		259692		0.717172	0.591729	0.459104
0.728004	0.0183493		0.400746	0.0102369		17997.2		0.727273	0.576049	0.438329
0.797172	0.00954637		0.259428	0.0051843		26130.4		0.737374	0.559994	0.41706
0.846702	0.00516073		0.133006	0.00308756		38039.1		0.747475	0.543563	0.395291
0.888638	0.00388973		0.065722	0.00228091		50931.6		0.757576	0.526751	0.373017
0.949261	0.00404181		0.0405612	0.00160408		70594.2		0.767677	0.509555	0.350235
0.986415	0.00322682		0.00663549	0.000947579		90725.1		0.777778	0.491971	0.326939
1.04261	0.00293387		0.000608907	0.000402127		114991		0.787879	0.473996	0.303125
1.07309	0.00328305		0.000716366	0.000496142		137852		0.79798	0.455625	0.278787
1.11762	0.00350364		0.000769559	0.000401458		163411		0.808081	0.436857	0.253922
1.19449	0.00378548		0.000473239	0.000276314		183002		0.818182	0.417687	0.228524
1.22703	0.00422535		0.000523585	0.000255365		213843		0.828283	0.398111	0.202589
1.28856	0.00408645		0.000500635	0.000215496		235821		0.838384	0.378127	0.176113
0.769988	0.0155166		0.40939	0.0101295		15536.7		0.848485	0.35773	0.149091
0.792027	0.00995518		0.223155	0.00522461		24009		0.858586	0.336918	0.121518
0.836167	0.00485522		0.105058	0.00364989		33369.2		0.868687	0.315687	0.0933895
0.897488	0.00388339		0.0475677	0.00226223		47267.5		0.878788	0.294033	0.0647014
0.94593	0.00405479		0.0331574	0.00161443		64900.3		0.888889	0.271953	0.035449
1.00556	0.00414331		0.0200738	0.00118233		82950.7		0.89899	0.249444	0.00562779
1.03506	0.00320109		0.00120707	0.000565708		104963		0.909091	0.226502	0
1.07944	0.00322653		0.000613339	0.000350018		124319		0.919192	0.203124	0
1.14631	0.00366527		0.000825148	0.000316458		144832		0.929293	0.179307	0
1.20224	0.00387837		0.00012871	0.000175649		159048		0.939394	0.155046	0
1.23857	0.00385451		0			185824		0.949495	0.13034	0
1.31581	0.00445555		1.93638e-05	6.90417e-05		208262		0.959596	0.105184	0
0.79345	0.016523		0.361297	0.010815		13938.2		0.969697	0.0795755	0
0.829429	0.00831451		0.197399	0.00492822		21850		0.979798	0.0535108	0
0.861581	0.00476716		0.07174	0.00340844		32467.9		0.989899	0.0269867	0
0.901839	0.00430757		0.0353682	0.00261098		43170.5		1	0	0
0.954233	0.00358272		0.0211931	0.00139082		59416.5
1.00061	0.00325721		0.00146265	0.000724078		77110.6
1.06307	0.00349615		0.00243486	0.000546376		99401.6
1.10133	0.00342385		0.000229934	0.000290838		120192
1.14383	0.00359278		0.000994843	0.00031579		140475
1.19288	0.00387203		0.000234297	0.000210788		161952
1.27535	0.00427572		0.000156943	0.00017536		174806
1.32511	0.00427787		8.92526e-05	0.000137166		194474
0.761398	0.00818889		0.332072	0.00528549		37292.9
0.791386	0.00625726		0.240434	0.00383292		49530
0.836632	0.00542866		0.154183	0.00272693		64675.8
0.888574	0.00387591		0.0819577	0.00201307		81528
0.945954	0.00429093		0.0570266	0.00171958		109281
0.995506	0.00366561		0.0268782	0.00117575		133392
1.05377	0.00402308		0.0162117	0.0008865		166161
1.07297	0.00323671		0.00237679	0.000531394		200156
1.1308	0.0034555		0.000745618	0.000319827		216412
1.16595	0.00340205		0.000234526	0.000231916		262444
1.23362	0.00388833		0.000179068	0.000171826		291590
1.30062	0.00441509		0.000452563	0.000221318		300776
0.749888	0.0101567		0.4323	0.00628499		32393.4
0.799496	0.00654574		0.267058	0.00389076		41750.1
0.834755	0.0054085		0.189979	0.00301957		58678.3
0.876882	0.00449186		0.100494	0.00205833		76221.7
0.922913	0.00347953		0.0429847	0.00168009		98678.8
0.986346	0.0037523		0.0305156	0.00129021		125315
1.02518	0.0038354		0.0130653	0.000967942		151385
1.06058	0.00314497		0.000695636	0.000409645		183683
1.13219	0.00334508		0.000479954	0.000298479		209638
1.1814	0.00391238		0.0051829	0.000449583		238205
1.22923	0.00381781		0.000301398	0.000216224		267371
1.27082	0.00428898		0.00132166	0.000316547		313057
0.736215	0.0118637		0.469668	0.00709766		31269.8
0.767726	0.00664657		0.293704	0.00435391		42492.3
0.848883	0.00558051		0.156452	0.00313501		59930.6
0.881391	0.0047667		0.114646	0.00247323		74641.5
0.919703	0.00372137		0.0596323	0.0017166		99485.1
0.985251	0.00395712		0.04245	0.00128993		126045
1.03881	0.00396548		0.0216318	0.000916476		152804
1.09208	0.00343488		0.00185446	0.000489608		163863
1.15127	0.00359259		0.000978114	0.000329398		213365
1.18393	0.00379156		0.000813976	0.000291838		220718
1.26891	0.00410888		0.000369943	0.000215321		236585
1.31842	0.00415681		9.80168e-06	9.01732e-05		261355
0.735368	0.0117729		0.458095	0.00740341		26478.1
0.788407	0.00841297		0.30436	0.004662		36872.8
0.831288	0.00679502		0.185021	0.00352208		50650.4
0.879777	0.00417764		0.0847766	0.00227401		67114.5
0.934238	0.00401959		0.0661278	0.00174687		93839.7
0.986613	0.00426858		0.0395429	0.00141306		122288
1.01014	0.00332356		0.0106877	0.000928401		143395
1.09008	0.00448702		0.0190883	0.000910186		183359
1.10559	0.00324273		0.00130176	0.000405153		209467
1.17451	0.00342179		0.00087444	0.0002853		232285
1.24916	0.00388291		1.60796e-06	4.27355e-05		246602
1.2903	0.00397524		3.34251e-05	4.75118e-05		287330
0.733279	0.0123113		0.459223	0.00765157		24647.5
0.805752	0.00780616		0.284953	0.00464886		32932.1
0.825517	0.00783016		0.160218	0.00382437		46199.6
0.880712	0.00424598		0.0929395	0.00222139		64256.2
0.907534	0.00442166		0.056976	0.00181315		86474
0.978056	0.0035849		0.0215633	0.00120272		111097
1.01336	0.00303854		0.00311644	0.000713458		132568
1.06502	0.00298716		0.000765796	0.000360756		156796
1.12916	0.00338532		0.000221511	0.000239665		193824
1.18046	0.00359769		0.000474479	0.000234235		218886
1.24444	0.00390055		0			231465
1.30516	0.00440003		0.000505217	0.000214548		238292
0.701371	0.0112501		0.441296	0.00843107		19230.5
0.806794	0.00865748		0.257543	0.00488292		29489.7
0.841608	0.00623536		0.148471	0.00322929		41458
0.888167	0.00429854		0.0707284	0.00229462		55332.3
0.924032	0.00402701		0.0472922	0.00181831		72074.8
0.986291	0.00414967		0.0298018	0.00138562		96889.7
1.04739	0.0041949		0.0162038	0.000934658		122802
1.05786	0.00320144		0.000980003	0.000462022		148600
1.14321	0.00358955		0.00115825	0.00035989		152531
1.16202	0.00354479		0.000904631	0.00030981		195560
1.24994	0.00405099		0.000192878	0.000200918		197719
1.31149	0.00444566		0.000127839	0.000172934		216547
0.747779	0.0152616		0.405768	0.00923199		17958.8
0.814715	0.00815432		0.267234	0.0049675		25053.6
0.822326	0.00446552		0.109671	0.00359435		34565.9
0.892155	0.00390191		0.0588636	0.00219561		51677.7
0.950733	0.00391022		0.0422308	0.00152206		66814.9
0.975436	0.00273917		0.000731861	0.000766297		87107.3
1.01961	0.00286624		1.85674e-05	0.000139835		111900
1.06695	0.00314625		0.00179534	0.000479189		138704
1.1258	0.00342292		0.000471455	0.000353173		151604
1.15814	0.00368799		0.000760657	0.000304851		183407
1.23654	0.00408707		0.000807926	0.00026972		188155
1.32057	0.00432702		0.000320839	0.000177014		200842
0.753797	0.0146125		0.408859	0.0102703		14996.2
0.792391	0.00738839		0.218565	0.00533067		21427
0.837544	0.00432114		0.100604	0.00291589		33141.1
0.895358	0.00439318		0.0602258	0.00238976		46547
0.95716	0.00390807		0.0242754	0.00143486		63716
1.00565	0.00474521		0.0294042	0.00139364		80585.3
1.0777	0.00405034		0.00812323	0.000732947		102498
1.08358	0.0035023		0.00198024	0.000498838		123791
1.14271	0.00355671		0.000871618	0.000324794		143962
1.19837	0.00382354		0.000891181	0.000292511		167022
1.23889	0.00407472		0.000292507	0.000244109		178557
1.29898	0.00444696		3.31174e-05	7.65206e-05		192395
0.768883	0.0156042		0.381222	0.0110997		13825.5
0.793532	0.0115071		0.18543	0.00583616		21739.2
0.865487	0.00545989		0.104229	0.0030248		30813.8
0.905769	0.00390707		0.0452339	0.00212529		43801.1
0.97422	0.00474348		0.0341716	0.00169241		59175
1.01202	0.00410624		0.0156934	0.00107214		72697.3
1.05246	0.00346375		0.00356496	0.000617747		95375.3
1.07359	0.00347916		0.00242246	0.000523507		112603
1.14806	0.00410677		0.00233784	0.000434034		127040
1.19749	0.00372696		0.000523849	0.000243658		150535
1.26127	0.00413787		0.000139095	0.000173131		166580
1.33792	0.00492533		0.000857879	0.000289672		166941
0.715814	0.0135441		0.37333	0.0069832		36894.8
0.78236	0.0064453		0.266227	0.00404056		44442.4
0.836009	0.00534469		0.171077	0.00279266		61633.7
0.886428	0.0046154		0.118599	0.0022143		81048.7
0.936535	0.00378788		0.0570905	0.00161259		106015
0.974288	0.00353625		0.0236167	0.00123112		134521
1.02354	0.00335121		0.00988147	0.00091392		158117
1.09727	0.00465702		0.0200754	0.000914202		190205
1.13108	0.00355792		0.000396599	0.000323917		206041
1.19507	0.00370318		2.23879e-05	6.84518e-05		222807
1.22191	0.00389639		0.00157471	0.000305849		291813
1.30577	0.00428406		0.000666969	0.000219933		276588
0.734846	0.0104507		0.472835	0.00619783		30996.1
0.782718	0.00933098		0.279221	0.00497727		44568.8
0.842377	0.00528084		0.188354	0.00280764		59567.8
0.873371	0.00503778		0.110473	0.00236044		76651.7
0.920457	0.00379327		0.0646155	0.00168107		95161.4
0.973602	0.00404994		0.0438645	0.001441		116918
1.03486	0.00450679		0.0239598	0.00113297		149902
1.08239	0.00395188		0.0165747	0.00076833		185573
1.12987	0.00361577		0.000957205	0.000389791		198327
1.20497	0.0036856		0.000369842	0.000221898		209100
1.23872	0.00375833		5.36221e-05	0.000104911		240016
1.35665	0.00450403		0			222264
0.725031	0.0108501		0.481368	0.00656217		32195.3
0.79322	0.00853831		0.323775	0.00499012		42594.1
0.825354	0.00559871		0.199013	0.0031749		55439.4
0.862011	0.00445308		0.121186	0.00241531		71336.3
0.922923	0.00404334		0.0660099	0.00179935		92981.3
0.955086	0.00321696		0.0186126	0.00133246		109391
1.03379	0.00406066		0.0272169	0.00102895		147220
1.0697	0.00332907		0.00113423	0.000513549		169296
1.09972	0.00348971		0.000859022	0.000429304		216581
1.16754	0.00355313		0.000523159	0.000264891		246869
1.2363	0.00395727		0			229904
1.27493	0.00401117		2.85375e-05	6.07467e-05		287383
0.695302	0.0177004		0.430968	0.0088664		26769.5
0.773685	0.0107415		0.288029	0.00552861		38565.5
0.842381	0.00664366		0.211045	0.00344212		50578.3
0.868042	0.00436831		0.108938	0.00243414		70173.4
0.897031	0.00373615		0.0605005	0.00202349		90784
0.985815	0.00445307		0.0448083	0.00144298		112144
1.0311	0.00402207		0.0156943	0.000981331		132316
1.08147	0.00403067		0.0143346	0.000802802		169709
1.13986	0.00357464		0.000772898	0.000329503		185491
1.17966	0.00361863		0.000292125	0.00022902		203896
1.24017	0.00430019		0.000528131	0.000266636		235644
1.36127	0.00556615		0.000746022	0.000267112		209957
0.708604	0.0148319		0.493599	0.00964067		21676.2
0.780801	0.0104701		0.311094	0.00574669		31908
0.842921	0.00550667		0.185265	0.00293073		47816.6
0.873128	0.00409167		0.0966288	0.0022533		62087.1
0.979579	0.00408807		0.0417684	0.00137648		103395
1.05152	0.00470528		0.0218525	0.00106574		122734
1.10228	0.00460757		0.0150138	0.000847441		145977
1.12375	0.00368532		0.000149218	0.000242994		172413
1.18429	0.00369559		0.000740958	0.000300041		206166
1.23969	0.00395623		4.58648e-05	5.97697e-05		215031
1.32543	0.00485161		0.00133276	0.000280144		235374
0.725949	0.0176367		0.400147	0.00961682		20582.4
0.794933	0.00748896		0.25624	0.00493445		28748.5
0.852957	0.00538957		0.16045	0.00297365		41578.9
0.877851	0.00429161		0.0848079	0.00250058		54364.5
0.951292	0.00423721		0.042193	0.00178173		67624.6
0.983717	0.00345329		0.0122301	0.00110986		90623.6
1.04841	0.00383416		0.00989271	0.000843185		114573
1.1202	0.00411159		0.00553871	0.000617108		124051
1.16384	0.00410195		0.00211704	0.00041936		141351
1.20766	0.0044193		0.000902504	0.000308978		152585
1.27332	0.00464294		0.000810656	0.00032973		174305
1.3812	0.00512534		0.000879686	0.000230411		169224
0.762232	0.0154017		0.40305	0.0096747		16275.6
0.807029	0.00744547		0.245561	0.00479681		23650.1
0.840814	0.00511598		0.111276	0.00341481		34268.5
0.883686	0.00425022		0.0689511	0.00262952		48256.7
0.939056	0.00388589		0.0343421	0.00173323		66792.4
0.993053	0.0042803		0.0266653	0.00136163		84158.6
1.0211	0.00354486		0.00121035	0.000799531		107811
1.08624	0.00383064		0.00402969	0.000591435		133381
1.13008	0.00352215		0.00107746	0.000374729		153520
1.19507	0.00405689		0.00189267	0.000381792		164287
1.27472	0.00424809		0			165829
1.28372	0.00431898		0.000323118	0.000198829		220848
0.776134	0.0144623		0.403058	0.00946294		14968.4
0.802739	0.00841595		0.222265	0.00469404		23310
0.851337	0.00611188		0.127125	0.0037705		32053.1
0.881669	0.00475002		0.0565311	0.00292109		45067.3
0.938771	0.00421681		0.037482	0.00180386		59959.2
1.00885	0.00413929		0.0156959	0.00109635		81478
