# Supplementary material for: Quantum gas magnifier for sub-lattice-resolved imaging of 3D quantum systems
Source: Nature. 2021 Nov 24;599(7886):571–5. doi: 10.1038/s41586-021-04011-2 (PMC8612934; doi:10.1038/s41586-021-04011-2)
Supplement: Supplementary file 3 — Source Data Fig. 3 [file 41586_2021_4011_MOESM3_ESM.xls]

## Sheet: Fig3_c
hold_times_3c1	hold_times_3c2	hold_times_3c3	hold_times_3c4	hold_times_3c5	hold_times_3c6	hold_times_3c7
50	300	500	700	1300	2000	3200
profiles_3c1	profiles_3c2	profiles_3c3	profiles_3c4	profiles_3c5	profiles_3c6	profiles_3c7
0.124186	0.316541	0.289947	0.0891633	0.285249	0.541898	0.321272
0.250216	0.217349	0.308564	0.344865	0.416464	0.406196	0.523577
0.230764	0.30326	0.342349	0.251155	0.531129	0.237077	0.572028
0.142992	0.328774	0.416973	0.415843	0.440221	0.565276	0.573405
0.199533	0.273534	0.356702	0.34775	0.367158	0.470749	0.503296
0.257729	0.375896	0.380227	0.255511	0.432924	0.266531	0.641399
0.469539	0.449722	0.114576	0.413115	0.558332	0.559257	0.699715
0.255373	0.450708	0.375829	0.61629	0.62138	0.833372	0.70921
0.52201	0.269837	0.538369	0.592863	0.843559	0.861769	0.787287
0.451017	0.0979765	0.193079	0.607595	0.771292	0.712693	0.714134
0.415491	0.232945	0.118362	0.49797	0.841848	0.618499	0.855237
0.433815	0.424436	0.252235	0.425411	0.627904	0.581591	0.738382
0.67332	0.491724	0.437073	0.513117	0.54121	0.651406	0.784462
0.726479	0.822409	0.541416	0.74404	0.724104	1.0095	0.95959
0.42558	0.706605	0.597966	0.74081	0.976923	0.822138	0.974957
0.347088	0.440408	0.314887	0.76743	0.889328	0.808432	0.9977
0.136321	0.400619	0.283892	0.77424	1.03271	0.692054	0.912824
0.20787	0.388866	0.333987	0.608409	0.735194	0.917392	1.11842
0.336793	0.696615	0.488481	0.752144	0.802217	0.911835	1.09922
0.498963	0.805074	0.444446	0.824465	1.07913	1.2403	1.25643
0.365957	0.729995	0.537961	1.02567	1.02724	1.50874	1.19202
0.283281	0.655267	0.507122	0.851552	1.23364	1.38387	1.12385
0.279818	0.481766	0.384617	0.758982	1.15693	1.03719	1.05125
0.205753	0.922511	0.411166	0.801069	1.13289	1.07166	1.31802
0.246251	0.895261	0.944022	0.848696	1.13939	1.19345	1.38265
0.335094	1.03733	0.740822	1.19975	1.2863	1.56749	1.68506
0.280974	0.791644	0.962947	1.47973	1.52677	1.49281	1.48115
0.373981	0.644126	0.898989	1.28392	1.70098	1.57207	1.30734
0.352769	0.724009	0.924574	1.38869	1.7003	1.48746	1.39715
0.437545	1.0258	0.878583	1.17853	1.54696	1.51321	1.55302
0.692958	1.17533	1.26411	1.22308	1.52028	1.73216	1.69054
0.516242	1.29414	1.63471	1.7023	1.63322	2.23826	1.89412
0.428939	0.820057	1.5288	1.92352	2.01725	2.25192	1.89296
0.423999	0.806721	1.24522	1.96803	2.19506	2.20083	1.78565
0.454084	0.8967	1.06718	1.62976	2.12147	1.74247	1.74775
0.67939	0.994146	1.17845	1.46723	2.07561	1.77293	1.85403
0.71902	1.28483	1.72664	1.96225	1.80527	1.98102	2.10335
0.617387	1.30603	1.98529	2.40934	1.9757	2.00315	2.11749
0.58741	1.33487	2.12604	2.81471	2.34363	2.43531	2.13291
0.708901	0.999803	1.9833	2.75214	2.8696	2.50009	2.24542
0.692431	0.974331	1.49451	2.45336	2.82149	2.18664	2.23334
0.968278	0.996466	1.60649	2.3124	2.32766	1.92484	2.13956
1.02415	1.39603	2.07547	2.46721	2.13731	1.9582	2.72301
1.19371	1.64281	2.41112	2.97928	2.30032	2.47902	2.71392
0.90365	1.45205	2.40405	3.34489	2.5577	2.59441	2.64487
0.674389	1.2952	2.47041	3.47275	3.21875	2.58005	2.48233
0.773166	1.16979	1.78967	2.89776	3.4442	2.4153	2.179
0.752866	1.08165	1.79172	2.37871	3.04852	2.29064	2.37922
0.879715	1.88514	2.37796	2.44613	2.59309	2.39507	2.58918
1.08776	2.11711	2.96326	2.82841	2.73422	2.86999	2.68751
1.04253	2.28419	3.48504	3.6553	2.99904	3.08927	2.58275
1.01739	1.8639	2.78627	3.55962	3.78657	3.0531	2.42829
1.07176	1.71227	2.35551	3.19123	3.77038	2.53786	2.28001
1.04046	1.71804	2.12236	2.77416	3.49603	2.20541	2.30365
1.12027	2.07618	2.51533	2.65738	3.12708	2.30758	2.53187
1.4988	2.29004	3.13556	3.13422	2.66095	2.70134	2.85138
1.63865	2.60931	3.79976	3.70301	3.09151	3.4044	2.92275
1.41286	2.47459	3.38927	3.82649	3.89694	3.37982	2.64918
1.32422	2.02779	2.82902	3.81557	3.94346	3.01702	2.5269
1.80692	2.04992	2.32772	3.34953	3.73074	2.5015	2.46206
3.11311	2.96415	2.82011	2.99306	3.05791	2.45492	2.59246
5.01984	4.57926	3.7922	3.53653	2.91862	2.72283	2.97006
5.49403	5.15952	4.40136	3.99308	3.33366	3.31346	2.95339
3.93735	4.47576	4.26268	4.34966	3.62033	3.47545	2.79
2.49251	2.74769	3.28446	4.21871	3.85391	3.14672	2.45103
2.30196	2.29523	2.52559	3.49151	3.78132	2.59808	2.41259
5.21997	3.36692	2.49374	2.94239	3.23347	2.38763	2.25541
10.1508	6.05332	4.0754	3.27342	2.90107	2.778	2.73439
12.6866	8.37554	5.7545	3.65523	2.99238	3.07362	2.78772
9.81286	7.21063	6.6204	4.33991	3.2561	3.35045	2.66713
5.1918	4.5488	5.19508	4.61147	3.7477	2.97248	2.32162
2.61024	2.35681	3.35429	3.83891	3.63535	2.43195	2.46046
4.0669	2.63896	2.5379	3.12664	3.24699	2.19806	2.5079
8.50092	4.97655	3.53413	2.5761	2.88175	2.12626	2.62903
12.2486	7.57611	5.42601	3.53161	2.62237	2.6122	2.73475
11.4471	7.86335	6.69295	4.39797	3.20808	2.69957	2.64043
6.58996	5.09041	5.62427	4.33981	3.32398	2.97959	2.44091
3.5872	2.84305	3.50193	3.57143	3.0893	2.36332	2.17623
3.49915	2.06891	2.35875	2.59933	2.8312	1.98634	1.93251
6.64995	3.9311	2.71683	2.27963	2.51434	1.94862	2.32613
10.546	6.71311	4.74174	2.67525	2.41133	2.26317	2.41244
10.9871	7.51548	6.21905	3.2725	2.25927	2.5609	2.2384
7.47512	5.34303	5.44428	3.99911	2.8232	2.61341	2.1696
3.72464	2.75686	3.52856	3.53119	2.81334	2.00264	1.83883
3.15936	1.60319	2.0846	2.45946	2.62616	1.69004	1.88036
5.25569	3.06899	1.97326	2.017	2.01949	1.67991	2.13005
8.64581	5.66315	3.79045	2.19007	1.64631	2.04866	1.92633
9.80012	6.7842	5.05301	2.98785	1.95734	2.01767	1.98106
7.40306	5.15362	4.88144	3.43089	2.22597	2.04359	1.79712
3.92714	2.64472	3.2641	3.12074	2.2696	1.72917	1.57774
2.72267	1.48947	1.75131	2.23067	2.17498	1.36993	1.52326
3.49409	2.03381	1.64269	1.41569	1.59555	1.4296	1.73182
6.39015	3.8269	2.64179	1.8183	1.42465	1.4583	1.77136
8.00243	5.17683	4.26061	2.07629	1.27868	1.49735	1.51972
6.60868	4.33401	4.33832	2.849	1.73161	1.56671	1.56385
3.67049	2.2026	2.92244	2.52896	1.93282	1.35271	1.31903
2.15598	1.05936	1.80606	1.72309	1.59484	1.15758	1.30359
2.72011	1.19372	1.12457	1.25219	1.40589	1.0072	1.46002
4.51517	2.64405	1.98199	1.04561	1.18615	1.17578	1.2157
6.27255	3.69732	2.99375	1.49394	0.993653	1.28803	1.27336
5.02382	3.1348	3.15779	1.9825	1.26878	1.30309	1.109
3.09787	1.64423	2.12268	1.75017	1.31348	0.921535	1.0941
1.76503	0.983352	0.762019	0.970146	1.22721	0.841043	1.00732
1.86892	0.940152	0.936153	0.759582	1.00871	0.819051	1.00311
2.94969	1.44121	1.28763	0.764532	0.590716	0.749514	1.13771
3.78203	2.06347	1.47693	0.977955	0.708709	0.852288	1.03346
3.03779	1.75244	1.98789	1.28183	0.889087	0.910661	0.858944
1.85193	0.953396	1.48236	1.09232	0.954884	0.963671	0.744025
1.24713	0.727009	0.823436	0.761728	0.800972	0.773556	0.912856
1.1575	0.836078	0.579417	0.501674	0.780874	0.730469	0.862016
1.73768	1.06835	0.654351	0.639933	0.537445	0.894015	0.879156
1.84341	1.29168	1.07011	0.525749	0.761836	0.801594	0.797325
1.42359	1.07159	1.10927	0.601564	0.736266	0.900327	0.693705
0.963238	0.690288	0.928361	0.538633	0.789219	0.643313	0.51771
0.739907	0.63254	0.511937	0.33371	0.525057	0.690472	0.712613
0.602526	0.579534	0.443632	0.269532	0.401942	0.48382	0.605551
1.11424	0.792926	0.465409	0.335705	0.377407	0.688616	0.654771
1.00641	0.912963	0.561149	0.411563	0.486245	0.724457	0.646963
0.763808	0.677148	0.482233	0.262147	0.430149	0.595018	0.61462
0.536423	0.597288	0.394021	0.385846	0.494367	0.637712	0.641852
0.488328	0.422019	0.255391	0.360749	0.416943	0.55415	0.490919
0.531457	0.49228	0.487348	0.217246	0.449175	0.442534	0.365632

## Sheet: Fig3_d
hold_times_3d1	hold_times_3d2	hold_times_3d3	hold_times_3d4	hold_times_3d5	hold_times_3d6	hold_times_3d7	hold_times_3d8
0.05	0.05	0.05	0.05	0.05	0.05	0.05	0.05
0.1	0.1	0.1	0.1	0.1	0.1	0.1	0.1
0.18	0.18	0.18	0.18	0.18	0.18	0.18	0.18
0.3	0.3	0.3	0.3	0.3	0.3	0.3	0.3
0.4	0.4	0.4	0.4	0.4	0.4	0.4	0.4
0.5	0.5	0.5	0.5	0.5	0.5	0.5	0.5
0.7	0.7	0.7	0.7	0.7	0.7	0.7	0.7
1	1	1	1	1	1	1	1
1.3	1.3	1.3	1.3	1.3	1.3	1.3	1.3
1.6	1.6	1.6	1.6	1.6	1.6	1.6	1.6
2	2	2	2	2	2	2	2
2.6	2.6	2.6	2.6	2.6	2.6	2.6	2.6
3.2	3.2	3.2	3.2	3.2	3.2	3.2	3.2
imbalances_3d1	imbalances_3d2	imbalances_3d3	imbalances_3d4	imbalances_3d5	imbalances_3d6	imbalances_3d7	imbalances_3d8
0.781824	0.767179	0.77256	0.790228	0.790852	0.762024	0.76665	0.739189
0.77378	0.777837	0.79449	0.797821	0.777169	0.769552	0.753453	0.688163
0.789679	0.774047	0.79511	0.765723	0.764034	0.748997	0.697663	0.5991
0.74771	0.791125	0.796694	0.756163	0.723761	0.702676	0.606527	0.454204
0.735691	0.747604	0.760241	0.721958	0.690578	0.636539	0.53886	0.34329
0.747339	0.724969	0.754259	0.706484	0.658464	0.585241	0.454773	0.26578
0.74149	0.721349	0.683294	0.627272	0.55793	0.470675	0.322293	0.132156
0.701935	0.650813	0.622538	0.498105	0.433722	0.335006	0.150096	0.0522548
0.64977	0.586412	0.554524	0.41637	0.356993	0.236561	0.0539946	0.000940523
0.619238	0.567279	0.498077	0.311675	0.241802	0.123615	0.020803	-0.00685144
0.571596	0.462112	0.416398	0.232846	0.136225	0.0565708	0.000102074	-0.00933052
0.477555	0.361066	0.270008	0.116913	0.0540904	0.0035038	-0.00804234	-0.00556909
0.397446	0.26947	0.213831	0.0743578	0.0272137	-0.000180959	-0.00680567	-0.0106651
imbalances_errors_3d1	imbalances_errors_3d2	imbalances_errors_3d3	imbalances_errors_3d4	imbalances_errors_3d5	imbalances_errors_3d6	imbalances_errors_3d7	imbalances_errors_3d8
0.01749	0.010302	0.0177201	0.0108525	0.00612244	0.00879891	0.00549442	0.00405736
0.0180495	0.0135142	0.0119755	0.006994	0.00706567	0.00724505	0.00576269	0.0070757
0.0130991	0.0154036	0.00825198	0.00766586	0.00855045	0.00779834	0.00666237	0.00853028
0.0181648	0.0109269	0.0101407	0.0124679	0.00838774	0.00772699	0.00784999	0.00951476
0.0192745	0.0159804	0.0106748	0.0120721	0.0142512	0.00884935	0.0123489	0.0130117
0.0172416	0.0161395	0.0110487	0.00767379	0.00966918	0.0105446	0.00917274	0.0119216
0.0179069	0.0130755	0.015107	0.00969736	0.0141158	0.0107546	0.0131341	0.00810332
0.0221737	0.0154295	0.0128312	0.0105482	0.0148788	0.0139452	0.00890642	0.005418
0.0238786	0.0151432	0.0166301	0.0172904	0.0146888	0.0147606	0.00734073	0.00332629
0.026351	0.0172485	0.0120053	0.0151659	0.0140143	0.011535	0.00493625	0.00394746
0.0270494	0.0219064	0.0185575	0.0183402	0.0121515	0.00903815	0.00506007	0.00296135
0.0267834	0.02163	0.0237928	0.0188733	0.0101134	0.00806645	0.00444088	0.00315891
0.0261329	0.0176518	0.018295	0.0111317	0.00923935	0.00715653	0.00530562	0.00364063

## Sheet: Fig3_e
radialPosition_50mus_3e	density_50mus_vs_radialPosition_3e		radialPosition_50mus_theory_3e	density_50mus_theory_vs_radialPosition_3e		radialPosition_3p2s_3e	density_3p2s_vs_radialPosition_3e		radialPosition_3p2s_theory_3e	density_3p2s_theory_vs_radialPosition_3e
-15.5357	3.26224		-18.0923	20.7923		-15.5266	2.50091		-16.6898	6.55706
-14.8041	4.22923		-17.9096	20.7923		-14.8912	6.79382		-16.3526	6.61429
-14.1055	6.11825		-17.7268	20.7924		-14.2977	5.53353		-16.0155	6.68826
-13.445	1.60783		-17.5441	20.7924		-13.7513	3.87396		-15.6783	6.78329
-12.8285	3.75739		-17.3613	20.7925		-13.258	5.61577		-15.3411	6.90462
-12.2627	9.37809		-17.1786	20.7926		-12.8238	4.53866		-15.004	7.05858
-11.7549	5.57455		-16.9958	20.7928		-12.4549	11.3196		-14.6668	7.25272
-11.3129	10.9014		-16.8131	20.793		-12.1573	8.05587		-14.3296	7.49601
-10.9447	8.45782		-16.6303	20.7932		-11.9363	9.0533		-13.9925	7.79901
-10.6578	11.5863		-16.4476	20.7936		-11.7962	13.8894		-13.6553	8.17398
-10.4591	10.4194		-16.2648	20.794		-11.7399	13.2632		-13.3181	8.63512
-10.3536	16.956		-16.082	20.7945		-14.785	8.10853		-12.9809	9.19863
-14.8891	1.33513		-15.8993	20.7953		-14.1164	7.21509		-12.6438	9.88287
-14.124	8.08842		-15.7165	20.7962		-13.4888	5.66394		-12.3066	10.7084
-13.39	1.88123		-15.5338	20.7974		-12.9082	3.43276		-11.9694	11.698
-12.6923	-1.48838		-15.351	20.7989		-12.3813	9.08947		-11.6323	12.8766
-12.0374	6.33478		-15.1683	20.8009		-11.9152	11.2488		-11.2951	14.2711
-11.4325	12.0285		-14.9855	20.8034		-11.5173	13.3135		-10.9579	15.9103
-10.886	14.2416		-14.8028	20.8066		-11.1947	18.7568		-10.6208	17.8244
-10.4072	14.0267		-14.62	20.8106		-10.9543	21.2226		-10.2836	20.0445
-10.0056	12.2555		-14.4373	20.8157		-10.8015	21.101		-9.94644	22.6023
-9.69105	21.6868		-14.2545	20.8221		-10.74	23.0125		-9.60927	25.529
-9.47207	21.3889		-14.0718	20.8302		-14.0755	7.15132		-9.27211	28.8549
-9.35541	24.6309		-13.889	20.8402		-13.3714	8.38848		-8.93494	32.6079
-14.2833	1.98516		-13.7063	20.8528		-12.707	9.87739		-8.59777	36.8131
-13.4839	6.40622		-13.5235	20.8683		-12.089	12.4012		-8.2606	41.4911
-12.7129	2.96513		-13.3408	20.8876		-11.5247	17.5414		-7.92344	46.6573
-11.9759	9.62446		-13.158	20.9115		-11.0225	18.2223		-7.58627	52.32
-11.2795	8.64293		-12.9753	20.9408		-10.591	20.8726		-7.2491	58.48
-10.6315	11.8001		-12.7925	20.9768		-10.2394	21.8228		-6.91193	65.129
-10.0416	10.2329		-12.6098	21.0207		-9.97597	25.803		-6.57477	72.2488
-9.52034	11.3256		-12.427	21.0743		-9.80791	27.8605		-6.2376	79.8103
-9.07967	20.4359		-12.2443	21.1394		-9.74014	21.991		-5.90043	87.7728
-8.73178	21.8193		-12.0615	21.2181		-13.403	8.17546		-5.56326	96.0844
-8.48808	16.4298		-11.8788	21.3131		-12.6616	9.84576		-5.2261	105.898
-8.3577	21.9505		-11.696	21.4274		-11.9579	7.83927		-4.88893	115.859
-13.7237	3.12003		-11.5133	21.5643		-11.299	13.2428		-4.55176	125.867
-12.8896	4.4966		-11.3305	21.7278		-10.6931	16.8147		-4.21459	135.825
-12.0808	8.0613		-11.1478	21.9226		-10.1497	20.8382		-3.87743	145.629
-11.3026	8.85363		-10.965	22.1536		-9.67946	25.2077		-3.54026	155.17
-10.5619	14.7727		-10.7823	22.4269		-9.2934	27.5238		-3.20309	164.332
-9.86697	9.51721		-10.5995	22.749		-9.00235	30.7868		-2.86592	173
-9.22825	10.0654		-10.4168	23.1274		-8.81575	32.8221		-2.52876	181.057
-8.65819	18.4079		-10.234	23.5703		-8.74029	31.9668		-2.19159	188.392
-8.17116	18.7799		-10.0513	24.0872		-12.7735	7.62816		-1.85442	194.9
-7.78277	15.0287		-9.86853	24.6882		-11.9933	11.8331		-1.51725	200.485
-7.50833	14.3292		-9.68578	25.3847		-11.2478	13.4697		-1.18009	205.06
-7.36061	25.3722		-9.50303	26.1892		-10.5446	17.8873		-0.842919	208.557
-13.2161	2.25502		-9.32028	27.115		-9.89263	26.2048		-0.505751	210.919
-12.3479	6.6741		-9.13753	28.177		-9.30265	27.1029		-0.168584	212.11
-11.501	9.80251		-8.95478	29.3908		-8.78718	35.1525		0.168584	212.11
-10.6807	12.9972		-8.77203	30.7734		-8.36	39.629		0.505751	210.919
-9.89348	14.9936		-8.58928	32.3428		-8.03522	44.0518		0.842919	208.557
-9.14793	12.6701		-8.40653	34.1178		-7.8256	48.5425		1.18009	205.06
-8.45507	13.5836		-8.22378	36.1185		-7.74049	52.5625		1.51725	200.485
-7.8289	20.1413		-8.04102	38.3655		-12.1937	11.3613		1.85442	194.9
-7.28665	19.0634		-7.85827	40.88		-11.3737	15.7209		2.19159	188.392
-6.84828	15.9456		-7.67552	43.6838		-10.5847	15.7486		2.52876	181.057
-6.53472	25.1404		-7.49277	46.799		-9.8342	20.2065		2.86592	173
-6.36444	52.8201		-7.31002	50.2473		-9.13163	28.9428		3.20309	164.332
-12.7669	3.58877		-7.12727	54.0504		-8.48892	37.3423		3.54026	155.17
-11.8658	6.02004		-6.94452	58.2294		-7.92066	45.9869		3.87743	145.629
-10.9819	10.3202		-6.76177	62.8041		-7.44393	51.68		4.21459	135.825
-10.1195	13.9415		-6.57902	67.793		-7.07723	59.1104		4.55176	125.867
-9.28485	17.3005		-6.39627	73.213		-6.8383	67.5569		4.88893	115.859
-8.48599	15.8296		-6.21352	79.0785		-6.74074	69.0805		5.2261	105.898
-7.73405	18.9298		-6.03077	85.4015		-11.6708	15.3068		5.56326	96.0844
-7.04409	21.7792		-5.84802	113.554		-10.8113	14.0644		5.90043	87.7728
-6.43605	25.7295		-5.66527	142.4		-9.97791	23.1187		6.2376	79.8103
-5.93518	24.904		-5.48252	171.033		-9.1779	31.7689		6.57477	72.2488
-5.57046	43.1267		-5.29977	199.45		-8.42075	44.578		6.91193	65.129
-5.36969	116.607		-5.11702	227.642		-7.71908	50.6685		7.2491	58.48
-12.3823	5.26334		-4.93427	255.596		-7.08938	60.973		7.58627	52.32
-11.451	5.6869		-4.75151	283.293		-6.55244	71.6136		7.92344	46.6573
-10.5323	11.3272		-4.56876	310.708		-6.13267	79.6959		8.2606	41.4911
-9.62976	15.942		-4.38601	337.811		-5.85533	87.4978		8.59777	36.8131
-8.74848	24.0621		-4.20326	364.565		-5.74108	93.263		8.93494	32.6079
-7.89553	17.4061		-4.02051	390.928		-11.213	19.7943		9.27211	28.8549
-7.08118	22.0214		-3.83776	416.85		-10.3153	15.4765		9.60927	25.529
-6.32034	27.1767		-3.65501	442.278		-9.43828	24.0091		9.94644	22.6023
-5.63474	29.1082		-3.47226	467.152		-8.58815	34.2571		10.2836	20.0445
-5.05508	34.269		-3.28951	491.408		-7.77377	52.2162		10.6208	17.8244
-4.62141	78.8322		-3.10676	514.975		-7.00761	62.7252		10.9579	15.9103
-4.37733	235.063		-2.92401	537.781		-6.30728	77.0398		11.2951	14.2711
-12.0685	8.34796		-2.74126	559.749		-5.6971	90.0315		11.6323	12.8766
-11.1109	5.58393		-2.55851	580.8		-5.20885	105.514		11.9694	11.698
-10.1615	4.42194		-2.37576	600.855		-4.87927	116.761		12.3066	10.7084
-9.22278	14.7057		-2.19301	619.832		-4.74156	122.006		12.6438	9.88287
-8.29839	23.3997		-2.01026	637.651		-10.8284	22.332		12.9809	9.19863
-7.39371	22.8519		-1.82751	654.232		-9.89588	20.7038		13.3181	8.63512
-6.51694	19.688		-1.64476	669.499		-8.97795	29.7536		13.6553	8.17398
-5.68103	27.4305		-1.462	683.379		-8.07953	44.8149		13.9925	7.79901
-4.90691	36.2931		-1.27925	695.803		-7.20791	64.2802		14.3296	7.49601
-4.22863	54.0643		-1.0965	706.708		-6.37409	74.1106		14.6668	7.25272
-3.69931	133.631		-0.913753	716.037		-5.59502	94.7102		15.004	7.05858
-3.38947	350.911		-0.731002	723.74		-4.89688	114.815		15.3411	6.90462
-11.8312	6.50543		-0.548252	729.775		-4.31909	127.439		15.6783	6.78329
-10.8527	2.03263		-0.365501	734.11		-3.91532	146.164		16.0155	6.68826
-9.87844	10.1866		-0.182751	736.721		-3.74231	151.435		16.3526	6.61429
-8.90995	19.3957		0	737.593		-10.525	17.5516		16.6898	6.55706
-7.94926	31.6866		0	737.593		-9.56299	21.1126
-6.9996	22.1012		0.182751	736.721		-8.60965	31.6509
-6.06614	27.6534		0.365501	734.11		-7.66819	52.1551
-5.15767	35.059		0.548252	729.775		-6.74362	73.6141
-4.29013	49.1522		0.731002	723.74		-5.84393	87.2934
-3.49411	70.3959		0.913753	716.037		-4.98264	113.4
-2.83062	179.127		1.0965	706.708		-4.18352	139.588
-2.41164	434.037		1.27925	695.803		-3.48955	159.587
-11.6749	3.94515		1.462	683.379		-2.97526	175.844
-10.6821	4.1565		1.64476	669.499		-2.74359	181.856
-9.69077	9.15363		1.82751	654.232		-10.3101	25.4298
-8.70142	24.276		2.01026	637.651		-9.32595	26.1899
-7.71481	30.7347		2.19301	619.832		-8.34557	40.6839
-6.73215	22.4223		2.37576	600.855		-7.37046	58.8914
-5.75547	37.4152		2.55851	580.8		-6.40303	76.9952
-4.78843	45.7117		2.74126	559.749		-5.44738	101.445
-3.83832	56.531		2.92401	537.781		-4.511	127.196
-2.92169	87.8375		3.10676	514.975		-3.60891	152.029
-2.08323	210.376		3.28951	491.408		-2.77478	175.953
-1.46405	495.278		3.47226	467.152		-2.09155	190.139
-11.6031	1.32365		3.65501	442.278		-1.74635	195.232
-10.6035	6.85364		3.83776	416.85		-10.1892	20.9202
-9.60409	6.82111		4.02051	390.928		-9.19216	26.0864
-8.60477	22.4743		4.20326	364.565		-8.19579	40.6481
-7.60564	30.2327		4.38601	337.811		-7.20042	58.4032
-6.60676	27.031		4.56876	310.708		-6.20655	81.1222
-5.60829	41.6571		4.75151	283.293		-5.21501	108.593
-4.61048	55.0401		4.93427	255.596		-4.22747	132.606
-3.61388	66.7447		5.11702	227.642		-3.24757	159.017
-2.61987	96.9278		5.29977	199.45		-2.28514	179.23
-1.63319	227.782		5.48252	171.033		-1.37732	201.003
-0.686236	543.89		5.66527	142.4		-0.756425	203.678
-11.6172	1.84703		5.84802	113.554		-10.1658	22.3205
-10.619	7.25826		6.03077	85.4015		-9.16614	30.5322
-9.62112	11.4802		6.21352	79.0785		-8.1666	46.2169
-8.62378	22.41		6.39627	73.213		-7.16718	59.7996
-7.62714	23.721		6.57902	67.793		-6.16795	86.0937
-6.6315	29.3011		6.76177	62.8041		-5.16902	109.59
-5.63741	43.5459		6.94452	58.2294		-4.17061	135.344
-4.64586	57.752		7.12727	54.0504		-3.17319	164.016
-3.65891	69.6467		7.31002	50.2473		-2.17814	187.383
-2.68164	98.6932		7.49277	46.799		-1.19141	209.869
-1.73055	230.892		7.67552	43.6838		-0.307596	213.555
-0.893525	553.649		7.85827	40.88		-10.2404	22.3407
-11.7169	4.64153		8.04102	38.3655		-9.24882	27.8691
-10.728	8.05842		8.22378	36.1185		-8.25928	40.5615
-9.74133	9.08016		8.40653	34.1178		-7.27262	55.9329
-8.75769	22.2754		8.58928	32.3428		-6.29016	75.0938
-7.77822	21.5363		8.77203	30.7734		-5.31425	104.132
-6.80472	21.7217		8.95478	29.3908		-4.3493	132.656
-5.84019	40.2802		9.13753	28.177		-3.40464	151.978
-4.88994	57.8687		9.32028	27.115		-2.50334	183.653
-3.96422	65.6788		9.50303	26.1892		-1.71519	193.479
-3.08523	94.3391		9.68578	25.3847		-1.27163	201.458
-2.307	219.063		9.86853	24.6882		-10.411	19.0122
-1.76801	511.597		10.0513	24.0872		-9.43732	27.045
-11.9002	6.65607		10.234	23.5703		-8.46984	36.7111
-10.9278	10.8472		10.4168	23.1274		-7.51088	52.4492
-9.96097	10.2739		10.5995	22.749		-6.56419	74.8203
-9.00136	20.6094		10.7823	22.4269		-5.63593	96.1834
-8.05159	21.9704		10.965	22.1536		-4.73697	119.957
-7.1156	17.615		11.1478	21.9226		-3.88767	144.109
-6.19962	34.2118		11.3305	21.7278		-3.12876	171.203
-5.31403	46.9767		11.5133	21.5643		-2.5425	185.102
-4.47689	61.2217		11.696	21.4274		-2.26704	182.163
-3.72104	84.3122		11.8788	21.3131		-10.6729	21.0618
-3.1064	182.196		12.0615	21.2181		-9.72551	20.7037
-2.73008	445.078		12.2443	21.1394		-8.7898	34.6367
-12.1631	9.64878		12.427	21.0743		-7.86993	47.1399
-11.2136	6.61328		12.6098	21.0207		-6.97216	62.0285
-10.2737	10.6341		12.7925	20.9768		-6.10624	85.1178
-9.34623	18.2492		12.9753	20.9408		-5.28784	105.954
-8.43538	21.679		13.158	20.9115		-4.54274	127.645
-7.54713	16.5816		13.3408	20.8876		-3.913	147.174
-6.6905	26.7333		13.5235	20.8683		-3.46219	156.266
-5.87932	36.8244		13.7063	20.8528		-3.26526	166.63
-5.13517	52.2569		13.889	20.8402		-11.0197	11.5088
-4.4915	64.1083		14.0718	20.8302		-10.1048	23.3709
-3.99715	153.027		14.2545	20.8221		-9.20777	29.2705
-3.71225	350.054		14.4373	20.8157		-8.33416	33.8502
-12.5007	4.17228		14.62	20.8106		-7.49222	53.2855
-11.579	10.5877		14.8028	20.8066		-6.69392	65.8924
-10.6713	8.90117		14.9855	20.8034		-5.95682	87.9637
-9.78159	13.9664		15.1683	20.8009		-5.30649	105.078
-8.91533	19.4126		15.351	20.7989		-4.7785	120.346
-8.08002	14.9095		15.5338	20.7974		-4.41692	128.647
-7.28631	22.678		15.7165	20.7962		-4.26431	135.206
-6.54934	26.1535		15.8993	20.7953		-11.4436	6.02916
-5.89046	38.3361		16.082	20.7945		-10.5655	21.9627
-5.33864	44.3237		16.2648	20.794		-9.7111	22.7106
-4.92998	102.039		16.4476	20.7936		-8.88711	30.5771
-4.70194	235.855		16.6303	20.7932		-8.10283	39.4943
-12.9072	2.28601		16.8131	20.793		-7.37096	55.1234
-12.0166	8.23996		16.9958	20.7928		-6.70866	72.1238
-11.1447	10.1793		17.1786	20.7926		-6.13851	83.4746
-10.296	6.31723		17.3613	20.7925		-5.68828	97.0543
-9.47684	15.2177		17.5441	20.7924		-5.3881	99.0297
-8.69564	19.3878		17.7268	20.7924		-5.26373	102.564
-7.96353	22.9146		17.9096	20.7923		-11.9364	8.15851
-7.2953	20.3767		18.0923	20.7923		-11.0974	11.0515
-6.71006	23.1579					-10.2873	20.0921
-6.23125	31.3429					-9.51331	27.4442
-5.88491	59.3796					-8.78512	28.0926
-5.69524	123.551					-8.11501	36.1611
-13.3762	3.97984					-7.51855	51.6262
-12.5191	6.53024					-7.01454	65.7886
-11.6846	15.4147					-6.62412	76.0936
-10.8782	8.26456					-6.36821	78.398
-10.1063	8.78634					-6.26332	78.5511
-9.37772	13.6114					-12.49	3.69139
-8.70317	24.1071					-11.6908	10.4189
-8.09622	23.7398					-10.9248	12.9119
-7.57314	19.1739					-10.1993	19.8485
-7.15234	21.6976					-9.52369	23.0273
-6.85271	34.2122					-8.90931	29.6116
-6.69053	48.6728					-8.36965	35.3407
-13.9015	4.17307					-7.91999	47.8472
-13.0788	4.81316					-7.57637	61.142
-12.2824	8.58507					-7.35367	53.3591
-11.5179	11.9377					-7.26303	60.0899
-10.7919	7.82291					-13.0967	8.77588
-10.1128	5.88185					-12.3368	8.86
-9.49066	11.3867					-11.6135	9.59943
-8.93735	23.211					-10.9338	17.9674
-8.4664	26.2198					-10.3065	18.1809
-8.09219	23.0811					-9.74158	23.0945
-7.82861	27.1289					-9.25059	25.0412
-7.68704	32.7123					-8.84583	33.5196
-14.4768	1.7412					-8.53954	44.6998
-13.6888	2.24147					-8.3426	41.2361
-12.93	5.33391					-8.26282	43.1077
-12.2061	6.31575					11.7686	13.629
-11.5236	12.3803					11.8817	16.9759
-10.8902	4.61647					12.0769	12.0729
-10.315	8.19697					12.3501	14.9352
-9.80835	10.5866					12.6965	12.6492
-9.38122	19.6932					13.1102	11.7828
-9.04494	23.7877					13.585	7.96671
-8.80991	27.2813					14.1148	5.24918
-8.68436	29.9336					14.6936	10.1485
-15.0966	9.16416					15.3159	8.51966
-14.3426	2.65462					10.7714	19.1141
-13.6203	2.30685					10.8949	20.091
-12.9351	7.8747					11.1074	16.5713
-12.2931	6.01657					11.4039	13.0536
-11.7015	8.47384					11.7781	15.7883
-11.1682	9.40644					12.2229	12.5787
-10.7019	11.1512					12.7308	15.5856
-10.3119	19.5942					13.2947	9.78293
-10.0069	18.7168					13.9077	9.72257
-9.795	15.9211					14.5636	5.24272
-9.68223	24.8252					9.77473	23.7266
10.3441	17.988					9.91063	24.4055
10.4309	23.6409					10.1438	23.7306
10.6116	27.1973					10.4676	18.4818
10.8817	23.8266					10.8741	18.6406
11.2345	27.0069					11.3543	11.5998
11.6627	20.3292					11.8994	15.4535
12.1582	20.7807					12.5009	12.4986
12.7132	22.911					13.1509	12.8193
13.3202	20.2069					13.8428	9.84397
9.34491	31.8475					8.77883	36.7003
9.44092	34.0776					8.92989	33.7065
9.64025	36.2085					9.18794	28.3236
9.9367	38.5166					9.54428	25.8314
10.3219	42.1563					9.98842	27.4196
10.7863	36.3997					10.5092	20.9201
11.3203	31.849					11.0959	15.058
11.9144	21.3425					11.7386	15.7428
12.5601	15.8866					12.4286	13.8007
8.34594	32.4406					13.1584	6.86464
8.45331	37.5402					7.78398	55.5228
8.67537	38.5337					7.95396	54.4012
9.00364	39.1749					8.24261	46.8713
9.42704	40.7711					8.63804	34.9408
9.93342	38.2775					9.12639	31.7903
10.5108	38.4867					9.69361	23.1205
11.1481	28.0755					10.3267	21.8191
11.8357	18.0162					11.0144	15.1355
7.34726	41.1384					11.747	17.6463
7.46899	47.8913					12.5167	8.19942
7.71942	43.4587					6.79063	70.9672
8.0866	40.5133					6.98483	65.4797
8.5555	37.6986					7.31184	55.4744
9.11045	35.3283					7.75488	48.2937
9.73673	36.1488					8.29538	43.0763
10.4215	31.2663					8.91563	35.0388
11.154	19.7095					9.60019	24.2076
6.34899	86.4755					10.3363	20.4073
6.48948	82.5595					11.1137	17.8831
6.7762	71.3207					11.9243	13.3623
7.1917	58.6981					5.79958	93.0251
7.71519	51.1643					6.0258	88.09
8.32633	41.7142					6.40199	77.4296
9.00729	37.286					6.90367	63.6302
9.74345	32.4996					7.50572	52.1444
10.5232	26.0955					8.18602	42.237
5.35137	203.451					8.92671	34.9258
5.51732	187.188					9.71397	25.7014
5.85187	146.147					10.5374	18.1784
6.32835	92.3472					11.3891	16.7299
6.91748	64.965					4.81223	120.595
7.5931	49.2398					5.08259	113.943
8.33419	39.4641					5.5234	97.3209
9.12482	36.7658					6.09779	81.9533
9.95319	29.2158					6.77187	68.3543
4.35484	351.994					7.51887	54.6631
4.55722	340.811					8.31917	44.1269
4.957	266.317					9.1588	30.4257
5.51139	173.71					10.0279	24.5772
6.17892	98.8108					10.9194	17.2198
6.92695	61.057					3.83145	143.69
7.73216	43.3949					4.16596	132.862
8.57845	32.8749					4.69365	119.35
9.45481	27.0647					5.35775	98.9604
3.36037	479.763					6.11397	83.2202
3.6188	460.9					6.93223	66.6471
4.11088	384.693					7.79301	49.2599
4.76476	289.993					8.68367	36.2703
5.52327	169.499					9.5959	28.8677
6.34902	77.3414					10.5241	17.4856
7.21898	48.9188					2.86399	167.542
8.11895	36.9516					3.29812	161.095
9.03996	28.1339					3.9437	136.229
2.37057	576.085					4.71465	114.552
2.72455	560.548					5.55906	93.1869
3.35064	498.422					6.44812	73.8124
4.12679	394.908					7.36569	56.2052
4.98337	236.745					8.30232	38.3513
5.88537	112.007					9.25223	29.8926
6.81478	52.2202					10.2117	19.3277
7.76175	34.4346					1.93	191.1
8.72057	27.6187					2.52983	183.529
1.39537	646.806					3.32795	161.863
1.93666	627.772					4.21312	137.699
2.7485	554.133					5.14058	105.313
3.65484	448.603					6.09103	86.3729
4.60016	302.947					7.0552	58.2991
5.56462	141.111					8.02814	44.617
6.53977	62.0296					9.00701	29.0634
7.52145	40.6951					9.99006	24.9187
8.5074	33.0459					1.11684	205.659
0.523944	708.259					1.98053	190.187
1.44157	692.043					2.93218	170.922
2.42522	623.503					3.90805	143.916
3.41838	485.49					4.89367	117.194
4.41462	331.2					5.88414	87.128
5.41225	161.249					6.87738	64.5669
6.41062	65.1607					7.87232	45.5308
7.40943	35.3092					8.86841	30.7189
8.40852	36.8266					9.86528	25.2489
0.775877	689.242					0.877368	207.726
1.55099	689.583					1.85605	196.908
2.49182	620.82					2.84958	181.721
3.46595	495.257					3.84646	145.782
4.45156	325.613					4.84463	113.414
5.44242	154.06					5.84342	87.3789
6.43611	64.5569					6.84257	66.1988
7.4315	38.9687					7.84193	43.3054
8.42797	36.1241					8.84144	34.8529
1.71156	655.012					9.84105	23.4257
2.17556	650.832					1.51401	204.514
2.92175	567.756					2.22876	188.683
3.78685	439.065					3.10524	169.995
4.70572	281.544					4.03952	135.835
5.65221	126.82					4.99929	109.585
6.61446	56.3112					5.97227	78.562
7.58648	40.0878					6.95293	66.4105
8.56494	32.6265					7.93841	46.318
2.69387	575.911					8.92712	33.3747
3.01007	565.275					9.9181	23.6462
3.58666	477.794					2.41136	185.448
4.32061	367.891					2.91373	172.433
5.14503	197.854					3.62836	155.973
6.02287	90.5022					4.45423	127.519
6.93387	47.5657					5.33997	99.6358
7.86652	31.9994					6.26023	80.3295
8.81395	31.6806					7.20178	61.5983
3.6857	484.226					8.15725	46.6545
3.92275	448.056					9.12228	28.7694
4.38082	350.99					10.0941	20.9332
4.99952	256.238					3.36706	159.203
5.72702	123.094					3.74329	152.028
6.52705	64.8605					4.32289	135.657
7.37604	47.0063					5.03613	113.945
8.25891	33.1365					5.83419	89.4276
9.16587	25.9465					6.68677	71.9423
4.68101	334.974					7.57549	56.9066
4.86985	296.376					8.48901	41.0551
5.24586	209.844					9.4201	26.3446
5.77258	139.033					10.364	17.1671
6.41297	70.4254					4.34276	136.871
7.13651	44.9493					4.64055	128.227
7.92044	31.9633					5.11956	112.246
8.74854	25.1743					5.73454	89.6767
9.6094	19.8897					6.44672	71.9788
5.67797	167.45					7.2274	54.8789
5.83463	148.013					8.0567	47.8025
6.15195	94.6602					8.92108	36.055
6.60682	68.6952					9.81126	22.5945
7.17312	47.8074					10.7208	15.1904
7.8267	38.9158					5.32747	105.883
8.54757	30.5916					5.57289	95.4034
9.32011	22.81					5.97765	84.5459
10.1325	17.6176					6.5121	76.0671
6.67584	62.3629					7.14721	60.0581
6.80958	61.5099					7.85861	50.6538
7.08336	50.8729					8.62745	35.1821
7.48182	39.7747					9.43971	25.5969
7.98631	40.0942					10.2851	16.7142
8.57816	32.38					11.1561	11.3178
9.24058	26.1284					6.31699	74.6827
9.95952	22.5879					6.5253	72.1994
10.7236	23.3653					6.87421	66.6057
7.67426	40.9143					7.3437	51.3394
7.79088	38.7291					7.91233	41.3435
8.03128	29.1072					8.56039	39.1431
8.38481	34.5271					9.27121	28.3856
8.83791	32.3876					10.0315	23.348
9.37615	26.3747					10.8308	15.0236
9.98578	24.8412					11.6611	14.2697
10.6545	17.4883					7.30937	56.5126
11.372	19.0005					7.49013	52.9669
8.67305	32.5742					7.79597	46.9467
8.77641	33.5561					8.21294	38.7907
8.99049	29.7918					8.72511	34.543
9.30766	27.906					9.31679	26.067
9.71782	25.7235					9.97386	20.9642
10.2098	18.5159					10.6842	19.247
10.7723	16.5688					11.438	12.1914
11.395	18.3029					12.2272	13.6516
12.0686	17.1563					8.30357	43.9181
9.67208	24.3743					8.46312	37.4543
9.76488	25.8299					8.73496	34.5445
9.95773	19.7934					9.10905	28.1336
10.245	12.2349					9.5734	23.5458
10.619	14.8043					10.1156	15.6548
11.071	15.742					10.7238	18.0834
11.5918	15.7392					11.3875	12.5736
12.1727	13.356					12.0975	4.66623
12.8054	14.3867					12.8462	7.32269

## Sheet: Fig3_f
temperature_3f	temperature_error_3f	decay_rate_3f	decay_rate_error_3f		temperature_Arrhenius_fit_3f	decay_rate_Arrhenius_fit_3f
289.762	18.9606	0.179241	0.0257691		100	0.229662
238.852	8.81684	0.1891	0.0134576		101	0.229662
304.926	14.6777	0.221445	0.0265432		102	0.229662
295.336	9.79141	0.2415	0.0200183		103	0.229662
326.717	12.6437	0.287494	0.0233061		104	0.229662
396.844	30.7687	0.36669	0.0276391		105	0.229662
420.491	15.3054	0.456738	0.0360526		106	0.229662
458.402	14.538	0.605578	0.047481		107	0.229662
532.492	18.0299	0.75968	0.0617436		108	0.229662
597.303	18.1335	1.00907	0.0909564		109	0.229662
672.433	27.2234	1.31447	0.111668		110	0.229662
677.079	19.8049	1.56716	0.138448		111	0.229662
687.168	19.3461	1.83814	0.136638		112	0.229662
763.789	23.7321	2.44328	0.147026		113	0.229662
					114	0.229662
					115	0.229662
					116	0.229662
					117	0.229662
					118	0.229662
					119	0.229662
					120	0.229662
					121	0.229662
					122	0.229662
					123	0.229662
					124	0.229662
					125	0.229662
					126	0.229662
					127	0.229662
					128	0.229662
					129	0.229662
					130	0.229662
					131	0.229662
					132	0.229662
					133	0.229662
					134	0.229662
					135	0.229662
					136	0.229662
					137	0.229663
					138	0.229663
					139	0.229663
					140	0.229663
					141	0.229663
					142	0.229663
					143	0.229664
					144	0.229664
					145	0.229664
					146	0.229664
					147	0.229665
					148	0.229665
					149	0.229665
					150	0.229666
					151	0.229666
					152	0.229667
					153	0.229667
					154	0.229668
					155	0.229669
					156	0.22967
					157	0.22967
					158	0.229671
					159	0.229672
					160	0.229673
					161	0.229675
					162	0.229676
					163	0.229677
					164	0.229679
					165	0.22968
					166	0.229682
					167	0.229684
					168	0.229686
					169	0.229688
					170	0.22969
					171	0.229693
					172	0.229696
					173	0.229699
					174	0.229702
					175	0.229705
					176	0.229709
					177	0.229713
					178	0.229717
					179	0.229721
					180	0.229726
					181	0.229731
					182	0.229736
					183	0.229742
					184	0.229748
					185	0.229754
					186	0.229761
					187	0.229768
					188	0.229776
					189	0.229784
					190	0.229793
					191	0.229802
					192	0.229812
					193	0.229822
					194	0.229833
					195	0.229844
					196	0.229856
					197	0.229869
					198	0.229882
					199	0.229897
					200	0.229911
					201	0.229927
					202	0.229944
					203	0.229961
					204	0.229979
					205	0.229998
					206	0.230018
					207	0.230039
					208	0.230062
					209	0.230085
					210	0.230109
					211	0.230134
					212	0.230161
					213	0.230189
					214	0.230218
					215	0.230248
					216	0.23028
					217	0.230313
					218	0.230348
					219	0.230384
					220	0.230421
					221	0.230461
					222	0.230502
					223	0.230544
					224	0.230588
					225	0.230635
					226	0.230683
					227	0.230732
					228	0.230784
					229	0.230838
					230	0.230894
					231	0.230952
					232	0.231012
					233	0.231075
					234	0.23114
					235	0.231207
					236	0.231277
					237	0.231349
					238	0.231424
					239	0.231501
					240	0.231582
					241	0.231665
					242	0.231751
					243	0.231839
					244	0.231931
					245	0.232026
					246	0.232124
					247	0.232225
					248	0.23233
					249	0.232437
					250	0.232549
					251	0.232664
					252	0.232782
					253	0.232904
					254	0.23303
					255	0.23316
					256	0.233293
					257	0.233431
					258	0.233573
					259	0.233718
					260	0.233869
					261	0.234023
					262	0.234182
					263	0.234345
					264	0.234514
					265	0.234686
					266	0.234864
					267	0.235046
					268	0.235233
					269	0.235426
					270	0.235623
					271	0.235826
					272	0.236034
					273	0.236248
					274	0.236467
					275	0.236692
					276	0.236922
					277	0.237158
					278	0.2374
					279	0.237648
					280	0.237902
					281	0.238163
					282	0.238429
					283	0.238702
					284	0.238982
					285	0.239268
					286	0.239561
					287	0.23986
					288	0.240167
					289	0.24048
					290	0.240801
					291	0.241129
					292	0.241464
					293	0.241806
					294	0.242156
					295	0.242514
					296	0.242879
					297	0.243252
					298	0.243633
					299	0.244023
					300	0.24442
					301	0.244825
					302	0.245239
					303	0.245661
					304	0.246092
					305	0.246531
					306	0.24698
					307	0.247437
					308	0.247903
					309	0.248378
					310	0.248862
					311	0.249356
					312	0.249859
					313	0.250372
					314	0.250894
					315	0.251426
					316	0.251967
					317	0.252519
					318	0.253081
					319	0.253653
					320	0.254235
					321	0.254827
					322	0.25543
					323	0.256044
					324	0.256668
					325	0.257303
					326	0.257949
					327	0.258606
					328	0.259274
					329	0.259953
					330	0.260644
					331	0.261346
					332	0.262059
					333	0.262785
					334	0.263521
					335	0.26427
					336	0.265031
					337	0.265804
					338	0.266589
					339	0.267386
					340	0.268195
					341	0.269018
					342	0.269852
					343	0.270699
					344	0.27156
					345	0.272432
					346	0.273318
					347	0.274217
					348	0.27513
					349	0.276055
					350	0.276994
					351	0.277946
					352	0.278912
					353	0.279892
					354	0.280886
					355	0.281893
					356	0.282914
					357	0.28395
					358	0.284999
					359	0.286063
					360	0.287141
					361	0.288234
					362	0.289341
					363	0.290463
					364	0.2916
					365	0.292751
					366	0.293918
					367	0.295099
					368	0.296296
					369	0.297508
					370	0.298735
					371	0.299977
					372	0.301235
					373	0.302509
					374	0.303798
					375	0.305103
					376	0.306424
					377	0.307761
					378	0.309114
					379	0.310483
					380	0.311868
					381	0.313269
					382	0.314687
					383	0.316121
					384	0.317572
					385	0.319039
					386	0.320523
					387	0.322024
					388	0.323542
					389	0.325077
					390	0.326628
					391	0.328197
					392	0.329783
					393	0.331386
					394	0.333007
					395	0.334645
					396	0.3363
					397	0.337974
					398	0.339664
					399	0.341373
					400	0.343099
					401	0.344843
					402	0.346605
					403	0.348385
					404	0.350183
					405	0.351999
					406	0.353834
					407	0.355687
					408	0.357558
					409	0.359447
					410	0.361355
					411	0.363282
					412	0.365227
					413	0.367191
					414	0.369174
					415	0.371175
					416	0.373196
					417	0.375235
					418	0.377293
					419	0.379371
					420	0.381467
					421	0.383583
					422	0.385718
					423	0.387872
					424	0.390046
					425	0.392239
					426	0.394452
					427	0.396684
					428	0.398935
					429	0.401207
					430	0.403498
					431	0.405809
					432	0.408139
					433	0.41049
					434	0.41286
					435	0.41525
					436	0.417661
					437	0.420091
					438	0.422541
					439	0.425012
					440	0.427503
					441	0.430014
					442	0.432545
					443	0.435097
					444	0.437669
					445	0.440262
					446	0.442875
					447	0.445508
					448	0.448162
					449	0.450837
					450	0.453532
					451	0.456248
					452	0.458985
					453	0.461742
					454	0.464521
					455	0.46732
					456	0.47014
					457	0.472981
					458	0.475842
					459	0.478725
					460	0.481629
					461	0.484553
					462	0.487499
					463	0.490466
					464	0.493454
					465	0.496463
					466	0.499494
					467	0.502545
					468	0.505618
					469	0.508713
					470	0.511828
					471	0.514965
					472	0.518123
					473	0.521302
					474	0.524503
					475	0.527726
					476	0.53097
					477	0.534235
					478	0.537522
					479	0.54083
					480	0.54416
					481	0.547511
					482	0.550884
					483	0.554279
					484	0.557695
					485	0.561133
					486	0.564593
					487	0.568074
					488	0.571577
					489	0.575102
					490	0.578648
					491	0.582216
					492	0.585806
					493	0.589418
					494	0.593051
					495	0.596706
					496	0.600383
					497	0.604082
					498	0.607803
					499	0.611545
					500	0.615309
					501	0.619096
					502	0.622904
					503	0.626734
					504	0.630585
					505	0.634459
					506	0.638355
					507	0.642272
					508	0.646212
					509	0.650173
					510	0.654156
					511	0.658161
					512	0.662188
					513	0.666237
					514	0.670308
					515	0.674401
					516	0.678516
					517	0.682653
					518	0.686811
					519	0.690992
					520	0.695194
					521	0.699419
					522	0.703665
					523	0.707933
					524	0.712224
					525	0.716536
					526	0.72087
					527	0.725226
					528	0.729604
					529	0.734003
					530	0.738425
					531	0.742869
					532	0.747334
					533	0.751821
					534	0.756331
					535	0.760862
					536	0.765414
					537	0.769989
					538	0.774586
					539	0.779204
					540	0.783845
					541	0.788507
					542	0.793191
					543	0.797896
					544	0.802624
					545	0.807373
					546	0.812144
					547	0.816936
					548	0.821751
					549	0.826587
					550	0.831445
					551	0.836324
					552	0.841226
					553	0.846148
					554	0.851093
					555	0.856059
					556	0.861047
					557	0.866056
					558	0.871087
					559	0.876139
					560	0.881213
					561	0.886309
					562	0.891426
					563	0.896564
					564	0.901724
					565	0.906906
					566	0.912108
					567	0.917333
					568	0.922578
					569	0.927845
					570	0.933134
					571	0.938443
					572	0.943774
					573	0.949126
					574	0.9545
					575	0.959895
					576	0.965311
					577	0.970748
					578	0.976206
					579	0.981685
					580	0.987186
					581	0.992707
					582	0.99825
					583	1.00381
					584	1.0094
					585	1.015
					586	1.02063
					587	1.02628
					588	1.03195
					589	1.03764
					590	1.04335
					591	1.04908
					592	1.05483
					593	1.0606
					594	1.0664
					595	1.07221
					596	1.07804
					597	1.0839
					598	1.08978
					599	1.09567
					600	1.10159
					601	1.10753
					602	1.11349
					603	1.11947
					604	1.12546
					605	1.13148
					606	1.13752
					607	1.14358
					608	1.14967
					609	1.15577
					610	1.16189
					611	1.16803
					612	1.17419
					613	1.18037
					614	1.18657
					615	1.1928
					616	1.19904
					617	1.2053
					618	1.21158
					619	1.21789
					620	1.22421
					621	1.23055
					622	1.23691
					623	1.24329
					624	1.24969
					625	1.25611
					626	1.26256
					627	1.26902
					628	1.2755
					629	1.282
					630	1.28852
					631	1.29505
					632	1.30161
					633	1.30819
					634	1.31479
					635	1.3214
					636	1.32804
					637	1.3347
					638	1.34137
					639	1.34806
					640	1.35478
					641	1.36151
					642	1.36826
					643	1.37503
					644	1.38182
					645	1.38863
					646	1.39545
					647	1.4023
					648	1.40917
					649	1.41605
					650	1.42295
					651	1.42987
					652	1.43681
					653	1.44377
					654	1.45075
					655	1.45775
					656	1.46476
					657	1.4718
					658	1.47885
					659	1.48592
					660	1.49301
					661	1.50011
					662	1.50724
					663	1.51438
					664	1.52155
					665	1.52873
					666	1.53592
					667	1.54314
					668	1.55037
					669	1.55763
					670	1.5649
					671	1.57219
					672	1.57949
					673	1.58682
					674	1.59416
					675	1.60152
					676	1.6089
					677	1.61629
					678	1.62371
					679	1.63114
					680	1.63858
					681	1.64605
					682	1.65353
					683	1.66103
					684	1.66855
					685	1.67609
					686	1.68364
					687	1.69121
					688	1.6988
					689	1.7064
					690	1.71402
					691	1.72166
					692	1.72932
					693	1.73699
					694	1.74468
					695	1.75239
					696	1.76011
					697	1.76785
					698	1.77561
					699	1.78338
					700	1.79117
					701	1.79898
					702	1.80681
					703	1.81465
					704	1.8225
					705	1.83038
					706	1.83827
					707	1.84617
					708	1.8541
					709	1.86204
					710	1.86999
					711	1.87796
					712	1.88595
					713	1.89396
					714	1.90198
					715	1.91001
					716	1.91806
					717	1.92613
					718	1.93422
					719	1.94232
					720	1.95043
					721	1.95856
					722	1.96671
					723	1.97487
					724	1.98305
					725	1.99125
					726	1.99946
					727	2.00768
					728	2.01592
					729	2.02418
					730	2.03245
					731	2.04074
					732	2.04904
					733	2.05736
					734	2.06569
					735	2.07404
					736	2.0824
					737	2.09078
					738	2.09917
					739	2.10758
					740	2.116
					741	2.12444
					742	2.13289
					743	2.14136
					744	2.14984
					745	2.15834
					746	2.16685
					747	2.17538
					748	2.18392
					749	2.19248
					750	2.20105
					751	2.20963
					752	2.21823
					753	2.22684
					754	2.23547
					755	2.24411
					756	2.25277
					757	2.26144
					758	2.27012
					759	2.27882
					760	2.28753
					761	2.29626
					762	2.305
					763	2.31375
					764	2.32252
					765	2.3313
					766	2.3401
					767	2.34891
					768	2.35773
					769	2.36657
					770	2.37542
					771	2.38428
					772	2.39316
					773	2.40205
					774	2.41096
					775	2.41987
					776	2.4288
					777	2.43775
					778	2.44671
					779	2.45568
					780	2.46466
					781	2.47366
					782	2.48267
					783	2.49169
					784	2.50073
					785	2.50978
					786	2.51884
					787	2.52791
					788	2.537
					789	2.5461
					790	2.55521
					791	2.56434
					792	2.57348
					793	2.58263
					794	2.59179
					795	2.60097
					796	2.61016
					797	2.61936
					798	2.62857
					799	2.6378
					800	2.64704
					801	2.65629
					802	2.66555
					803	2.67482
					804	2.68411
					805	2.69341
					806	2.70272
					807	2.71204
					808	2.72138
					809	2.73072
					810	2.74008
					811	2.74945
					812	2.75883
					813	2.76823
					814	2.77763
					815	2.78705
					816	2.79648
					817	2.80592
					818	2.81537
					819	2.82483
					820	2.83431
					821	2.84379
					822	2.85329
					823	2.8628
					824	2.87232
					825	2.88185
					826	2.89139
					827	2.90094
					828	2.91051
					829	2.92008
					830	2.92967
					831	2.93927
					832	2.94888
					833	2.9585
					834	2.96813
					835	2.97777
					836	2.98742
					837	2.99708
					838	3.00675
					839	3.01644
					840	3.02613
					841	3.03584
					842	3.04555
					843	3.05528
					844	3.06501
					845	3.07476
					846	3.08452
					847	3.09428
					848	3.10406
					849	3.11385
					850	3.12365
					851	3.13345
					852	3.14327
					853	3.1531
					854	3.16294
					855	3.17279
					856	3.18264
					857	3.19251
					858	3.20239
					859	3.21228
					860	3.22217
					861	3.23208
					862	3.242
					863	3.25193
					864	3.26186
					865	3.27181
					866	3.28176
					867	3.29173
					868	3.3017
					869	3.31169
					870	3.32168
					871	3.33168
					872	3.34169
					873	3.35171
					874	3.36174
					875	3.37178
					876	3.38183
					877	3.39189
					878	3.40196
					879	3.41203
					880	3.42212
					881	3.43221
					882	3.44231
					883	3.45242
					884	3.46254
					885	3.47267
					886	3.48281
					887	3.49296
					888	3.50311
					889	3.51328
					890	3.52345
					891	3.53363
					892	3.54382
					893	3.55402
					894	3.56422
					895	3.57444
					896	3.58466
					897	3.59489
					898	3.60513
					899	3.61538
					900	3.62564
					901	3.6359
					902	3.64618
					903	3.65646
					904	3.66675
					905	3.67704
					906	3.68735
					907	3.69766
					908	3.70798
					909	3.71831
					910	3.72865
					911	3.73899
					912	3.74935
					913	3.75971
					914	3.77008
					915	3.78045
					916	3.79083
					917	3.80123
					918	3.81162
					919	3.82203
					920	3.83244
					921	3.84286
					922	3.85329
					923	3.86373
					924	3.87417
					925	3.88462
					926	3.89508
					927	3.90555
					928	3.91602
					929	3.9265
					930	3.93699
					931	3.94748
					932	3.95798
					933	3.96849
					934	3.979
					935	3.98953
					936	4.00005
					937	4.01059
					938	4.02113
					939	4.03168
					940	4.04224
					941	4.0528
					942	4.06337
					943	4.07395
					944	4.08453
					945	4.09512
					946	4.10572
					947	4.11632
					948	4.12693
					949	4.13755
					950	4.14817
					951	4.1588
					952	4.16944
					953	4.18008
					954	4.19073
					955	4.20138
					956	4.21204
					957	4.22271
					958	4.23338
					959	4.24406
					960	4.25475
					961	4.26544
					962	4.27614
					963	4.28684
					964	4.29755
					965	4.30827
					966	4.31899
					967	4.32972
					968	4.34045
					969	4.35119
					970	4.36194
					971	4.37269
					972	4.38345
					973	4.39421
					974	4.40498
					975	4.41575
					976	4.42653
					977	4.43732
					978	4.44811
					979	4.4589
					980	4.46971
					981	4.48051
					982	4.49133
					983	4.50214
					984	4.51297
					985	4.5238
					986	4.53463
					987	4.54547
					988	4.55632
					989	4.56717
					990	4.57802
					991	4.58888
					992	4.59975
					993	4.61062
					994	4.62149
					995	4.63238
					996	4.64326
					997	4.65415
					998	4.66505
					999	4.67595
					1000	4.68686
