# Supplementary material for: Quantum gas magnifier for sub-lattice-resolved imaging of 3D quantum systems
Source: Nature. 2021 Nov 24;599(7886):571–5. doi: 10.1038/s41586-021-04011-2 (PMC8612934; doi:10.1038/s41586-021-04011-2)
Supplement: Supplementary file 4 — Source Data Fig. 4 [file 41586_2021_4011_MOESM4_ESM.xls]

## Sheet: Fig4_c_right
position_exp_4c	time_exp_4c	density_exp_4c1	density_exp_4c2	density_exp_4c3	density_exp_4c4	density_exp_4c5	density_exp_4c6	density_exp_4c7	density_exp_4c8	density_exp_4c9	density_exp_4c10	density_exp_4c11	density_exp_4c12	density_exp_4c13
32.5382	10	0.306201	0.537437	0.831592	1	0.897883	0.645139	0.426047	0.311959	0.289613	0.291679	0.273604	0.23851	0.201217
97.6147	20	0.393178	0.667109	0.890889	0.898104	0.736221	0.5391	0.379801	0.301225	0.284973	0.302492	0.28095	0.261169	0.21967
162.691	30	0.310834	0.455651	0.672868	0.882726	0.950475	0.810581	0.605723	0.409867	0.31402	0.254997	0.226032	0.194522	0.17325
227.768	40	0.197935	0.257006	0.347168	0.496497	0.662528	0.810848	0.842307	0.782122	0.654288	0.527884	0.393656	0.26956	0.197678
292.844	50	0.228587	0.298647	0.373397	0.468597	0.558205	0.63512	0.680993	0.674406	0.614142	0.544499	0.447759	0.361435	0.294553
357.92	60	0.24272	0.321351	0.421922	0.541218	0.60782	0.57794	0.536657	0.521583	0.520034	0.556848	0.517825	0.436627	0.309649
422.997	70	0.275134	0.34767	0.464031	0.592087	0.668497	0.645499	0.528066	0.453429	0.480993	0.525768	0.49426	0.388355	0.273623
488.073	80	0.25024	0.338663	0.458895	0.572233	0.58591	0.53502	0.462469	0.463012	0.546946	0.601109	0.557803	0.44061	0.296109
553.15	90	0.212725	0.296665	0.439017	0.595262	0.601602	0.533934	0.463888	0.510791	0.667034	0.718923	0.594971	0.393111	0.251248
618.226	100	0.229528	0.336928	0.473123	0.555634	0.560847	0.562334	0.571785	0.598075	0.641239	0.647332	0.522706	0.36719	0.232618
683.303	110	0.256167	0.366845	0.480408	0.594582	0.697572	0.721914	0.654565	0.557249	0.517318	0.473709	0.395964	0.298696	0.220359
748.379	120	0.288168	0.340594	0.450841	0.645584	0.779519	0.729572	0.568427	0.448716	0.422657	0.398194	0.344958	0.283679	0.237096
813.456	130	0.291709	0.364985	0.484265	0.659331	0.724972	0.649101	0.524678	0.444798	0.413866	0.372854	0.348643	0.315069	0.276711
	140	0.271332	0.385072	0.509411	0.646844	0.71532	0.743232	0.66299	0.54579	0.436801	0.390119	0.3378	0.27463	0.209883
	150	0.273449	0.405283	0.594735	0.710526	0.714745	0.658776	0.613783	0.553648	0.436268	0.35982	0.299961	0.235521	0.195357
	160	0.221517	0.393473	0.667134	0.89143	0.876147	0.654699	0.469393	0.39739	0.388397	0.361082	0.302182	0.229628	0.173552
	170	0.305851	0.493926	0.756356	0.937279	0.855357	0.625056	0.433133	0.380816	0.373738	0.372254	0.323425	0.256245	0.20011
	180	0.264607	0.423226	0.63712	0.830072	0.81282	0.622638	0.442833	0.367559	0.353405	0.365908	0.354015	0.305969	0.24242
	190	0.302581	0.490222	0.693569	0.819059	0.769706	0.609683	0.503899	0.411944	0.381096	0.382201	0.336021	0.287438	0.240936
	200	0.254227	0.401025	0.607409	0.739899	0.760969	0.69792	0.588428	0.494859	0.431016	0.388252	0.324073	0.255131	0.188989
	210	0.237706	0.363569	0.590409	0.789498	0.858865	0.787187	0.657373	0.518534	0.45541	0.411601	0.342594	0.247253	0.197053
	220	0.268919	0.398886	0.579085	0.771247	0.83897	0.772899	0.639935	0.522501	0.457689	0.409953	0.336415	0.242912	0.1815
	230	0.248469	0.361263	0.504415	0.650033	0.736681	0.737963	0.662982	0.579199	0.507693	0.446463	0.371232	0.288292	0.229806
	240	0.245777	0.354992	0.523345	0.664969	0.709326	0.654538	0.566089	0.514134	0.510834	0.474338	0.397333	0.307116	0.22605
	250	0.216231	0.319754	0.476309	0.652811	0.715139	0.632158	0.500047	0.433803	0.46607	0.509585	0.47743	0.389327	0.277326
	260	0.274503	0.388041	0.577069	0.683076	0.688393	0.578051	0.485793	0.46423	0.487193	0.504888	0.452565	0.352945	0.257236
	270	0.240589	0.354013	0.54065	0.704863	0.698178	0.600164	0.510836	0.477182	0.477439	0.488638	0.434978	0.32992	0.235261
	280	0.222672	0.358576	0.524412	0.665424	0.698008	0.645045	0.599443	0.558424	0.505355	0.459105	0.395644	0.298585	0.228703
	290	0.286584	0.435457	0.578132	0.684594	0.727834	0.695882	0.641178	0.569728	0.483396	0.400346	0.323061	0.23308	0.190579
	300	0.251401	0.361799	0.498442	0.632522	0.728566	0.775172	0.731563	0.630886	0.507162	0.399228	0.306511	0.245746	0.201538
	310	0.234994	0.314878	0.429851	0.571502	0.706368	0.752156	0.722616	0.631987	0.526182	0.419924	0.339399	0.253091	0.204665
	320	0.258562	0.375013	0.526475	0.672176	0.754145	0.745613	0.683718	0.590692	0.507663	0.429351	0.331178	0.240931	0.18194
	330	0.276997	0.429328	0.603422	0.699071	0.724241	0.654552	0.56137	0.525072	0.493776	0.445701	0.349218	0.256504	0.199872
	340	0.245034	0.42663	0.60836	0.735561	0.705403	0.597989	0.523116	0.498059	0.498836	0.461464	0.374227	0.277583	0.213018
	350	0.248421	0.413132	0.600825	0.748477	0.715526	0.599765	0.49175	0.45562	0.477498	0.456685	0.373061	0.277434	0.211074
	360	0.23844	0.395507	0.574601	0.70755	0.711093	0.614086	0.495682	0.462481	0.469928	0.441533	0.364309	0.285323	0.217336
	370	0.220657	0.355211	0.569252	0.741104	0.791791	0.703078	0.57639	0.493284	0.489779	0.443469	0.369281	0.27493	0.197896
	380	0.266305	0.398512	0.565551	0.717951	0.781406	0.701363	0.56922	0.49572	0.444126	0.406536	0.332637	0.245972	0.189866
	390	0.23335	0.325985	0.499203	0.681516	0.786885	0.782823	0.677669	0.555496	0.481619	0.429636	0.370565	0.295102	0.219148

## Sheet: Fig4_c_left
position_theory_4c	time_theory_4c	density_theory_4c1	density_theory_4c2	density_theory_4c3	density_theory_4c4	density_theory_4c5	density_theory_4c6	density_theory_4c7	density_theory_4c8	density_theory_4c9	density_theory_4c10	density_theory_4c11	density_theory_4c12	density_theory_4c13	density_theory_4c14	density_theory_4c15	density_theory_4c16	density_theory_4c17	density_theory_4c18	density_theory_4c19	density_theory_4c20	density_theory_4c21	density_theory_4c22	density_theory_4c23	density_theory_4c24	density_theory_4c25	density_theory_4c26	density_theory_4c27	density_theory_4c28	density_theory_4c29	density_theory_4c30	density_theory_4c31	density_theory_4c32	density_theory_4c33	density_theory_4c34	density_theory_4c35	density_theory_4c36	density_theory_4c37	density_theory_4c38	density_theory_4c39	density_theory_4c40	density_theory_4c41	density_theory_4c42	density_theory_4c43	density_theory_4c44	density_theory_4c45	density_theory_4c46	density_theory_4c47	density_theory_4c48
-193.616	10	7.49969e-10	4.24154e-10	1.51221e-10	3.13641e-11	1.17846e-10	3.79069e-10	6.94204e-10	8.96412e-10	8.57126e-10	5.81874e-10	2.74519e-10	3.33309e-10	1.2711e-09	3.59461e-09	7.71517e-09	1.39798e-08	2.29053e-08	3.57037e-08	5.52762e-08	8.81453e-08	1.48436e-07	2.66196e-07	5.04286e-07	9.91114e-07	1.98115e-06	3.96229e-06	7.84003e-06	1.52449e-05	2.90339e-05	5.40915e-05	9.85834e-05	0.000175877	0.000307409	0.000526866	0.000886084	0.00146309	0.00237264	0.00377946	0.0059138	0.00908867	0.013717	0.0203261	0.0295659	0.0422068	0.0591219	0.0812504	0.109538	0.144857
-187.232	15	3.72492e-11	2.44661e-11	2.19726e-11	3.75515e-11	7.8317e-11	1.49492e-10	2.551e-10	4.01987e-10	6.09784e-10	9.32983e-10	1.5095e-09	2.66512e-09	5.12855e-09	1.04528e-08	2.18046e-08	4.53959e-08	9.30215e-08	1.86502e-07	3.65397e-07	7.0031e-07	1.31563e-06	2.42799e-06	4.41026e-06	7.8964e-06	1.39497e-05	2.43276e-05	4.18898e-05	7.12131e-05	0.000119499	0.00019788	0.000323263	0.000520859	0.000827564	0.00129637	0.00200188	0.0030471	0.00457122	0.00675831	0.00984625	0.0141351	0.0199934	0.0278615	0.0382488	0.0517246	0.0688992	0.0903945	0.116804	0.148643
-180.848	20	2.74821e-09	2.9287e-09	3.33962e-09	4.12778e-09	5.53732e-09	7.96774e-09	1.20636e-08	1.88524e-08	2.99551e-08	4.79098e-08	7.66706e-08	1.22382e-07	1.94591e-07	3.08152e-07	4.86227e-07	7.65016e-07	1.20119e-06	1.88352e-06	2.95093e-06	4.62037e-06	7.22939e-06	1.13005e-05	1.76374e-05	2.74676e-05	4.26497e-05	6.59726e-05	0.00010158	0.000155561	0.00023677	0.000357923	0.000537057	0.00079943	0.00117992	0.00172601	0.00250135	0.0035899	0.00510058	0.0071721	0.00997779	0.0137298	0.018682	0.025131	0.0334139	0.0439027	0.0569931	0.0730893	0.0925815	0.11582
-174.464	25	4.85943e-09	5.11167e-09	5.46103e-09	5.90183e-09	6.41967e-09	6.99173e-09	7.58939e-09	8.18427e-09	8.75867e-09	9.32231e-09	9.93958e-09	1.07772e-08	1.21918e-08	1.48953e-08	2.02657e-08	3.09249e-08	5.17956e-08	9.20045e-08	1.68254e-07	3.10698e-07	5.73008e-07	1.0493e-06	1.9021e-06	3.40752e-06	6.02717e-06	1.05199e-05	1.81129e-05	3.0757e-05	5.1503e-05	8.50422e-05	0.000138469	0.00022233	0.000352044	0.000549764	0.000846758	0.00128638	0.00192761	0.00284919	0.00415417	0.00597458	0.008476	0.0118613	0.0163729	0.0222932	0.0299414	0.0396667	0.0518373	0.0668239
-168.08	30	1.66049e-09	1.76241e-09	1.90616e-09	2.07493e-09	2.2416e-09	2.36883e-09	2.41265e-09	2.3299e-09	2.08931e-09	1.68616e-09	1.1613e-09	6.27462e-10	3.09459e-10	6.10057e-10	2.22174e-09	6.31824e-09	1.4884e-08	3.12832e-08	6.12462e-08	1.14581e-07	2.08135e-07	3.70871e-07	6.52478e-07	1.13774e-06	1.97014e-06	3.39002e-06	5.79515e-06	9.83519e-06	1.65567e-05	2.76216e-05	4.56302e-05	7.45903e-05	0.000120585	0.000192704	0.000304309	0.000474725	0.000731422	0.00111276	0.00167135	0.00247794	0.00362585	0.00523562	0.00745956	0.0104858	0.0145409	0.0198911	0.0268397	0.0357219
-161.696	35	1.54135e-09	1.88646e-09	2.23376e-09	2.56604e-09	2.87135e-09	3.14135e-09	3.3686e-09	3.54385e-09	3.65514e-09	3.69098e-09	3.65189e-09	3.57639e-09	3.59157e-09	4.00445e-09	5.45961e-09	9.20463e-09	1.75301e-08	3.44923e-08	6.70939e-08	1.27203e-07	2.34658e-07	4.22261e-07	7.43736e-07	1.28632e-06	2.19045e-06	3.68016e-06	6.10956e-06	1.00327e-05	1.63074e-05	2.6247e-05	4.18393e-05	6.6056e-05	0.000103285	0.000159921	0.000245161	0.000372049	0.000558825	0.000830622	0.00122155	0.00177717	0.00255738	0.00363953	0.00512185	0.00712665	0.00980333	0.0133306	0.0179173	0.0238018
-155.312	40	2.69463e-09	2.32998e-09	2.12569e-09	2.11747e-09	2.358e-09	2.91737e-09	3.8834e-09	5.36379e-09	7.49261e-09	1.04442e-08	1.44578e-08	1.98772e-08	2.721e-08	3.72144e-08	5.10258e-08	7.03423e-08	9.76991e-08	1.36884e-07	1.93574e-07	2.76315e-07	3.98059e-07	5.78578e-07	8.48258e-07	1.2541e-06	1.86912e-06	2.80716e-06	4.24585e-06	6.46218e-06	9.88674e-06	1.51857e-05	2.33828e-05	3.60379e-05	5.55047e-05	8.52947e-05	0.000130583	0.000198894	0.000301018	0.000452196	0.000673631	0.000994344	0.00145341	0.00210252	0.00300888	0.00425822	0.0059578	0.00823912	0.01126	0.0152053
-148.928	45	1.22464e-08	1.14007e-08	1.06977e-08	1.01694e-08	9.85549e-09	9.80096e-09	1.00535e-08	1.06601e-08	1.16648e-08	1.31065e-08	1.50209e-08	1.74452e-08	2.04304e-08	2.40631e-08	2.8502e-08	3.40363e-08	4.11739e-08	5.07701e-08	6.42101e-08	8.36628e-08	1.12431e-07	1.55448e-07	2.20009e-07	3.16929e-07	4.62502e-07	6.81946e-07	1.01561e-06	1.53007e-06	2.33777e-06	3.63064e-06	5.73642e-06	9.20982e-06	1.49759e-05	2.45488e-05	4.0355e-05	6.61976e-05	0.000107904	0.000174202	0.000277865	0.00043718	0.000677733	0.00103455	0.00155453	0.00229909	0.00334688	0.00479641	0.00676825	0.00940653
-142.544	50	9.07779e-09	8.35444e-09	7.6644e-09	7.06113e-09	6.60601e-09	6.37406e-09	6.46068e-09	6.99006e-09	8.12566e-09	1.00849e-08	1.31608e-08	1.77546e-08	2.44263e-08	3.39703e-08	4.75273e-08	6.67456e-08	9.40117e-08	1.32773e-07	1.87981e-07	2.66709e-07	3.78966e-07	5.38806e-07	7.65766e-07	1.08675e-06	1.53846e-06	2.17056e-06	3.04985e-06	4.26613e-06	5.94058e-06	8.23886e-06	1.1392e-05	1.57307e-05	2.17419e-05	3.01605e-05	4.21152e-05	5.93561e-05	8.4596e-05	0.000122012	0.000177957	0.000261937	0.000387918	0.000575999	0.000854499	0.00126244	0.0018524	0.00269354	0.00387475	0.00550747
-136.16	55	1.58505e-08	1.55431e-08	1.50222e-08	1.42694e-08	1.32867e-08	1.2097e-08	1.07431e-08	9.28833e-09	7.82209e-09	6.47631e-09	5.45829e-09	5.10717e-09	5.98163e-09	8.98868e-09	1.55662e-08	2.79381e-08	4.94705e-08	8.51773e-08	1.42451e-07	2.32142e-07	3.70199e-07	5.80167e-07	8.97053e-07	1.37327e-06	2.08772e-06	3.15963e-06	4.76916e-06	7.18806e-06	1.08243e-05	1.62863e-05	2.44745e-05	3.67094e-05	5.49082e-05	8.18247e-05	0.000121371	0.000179037	0.00026244	0.000382007	0.00055183	0.000790705	0.00112336	0.00158186	0.00220722	0.00305113	0.00417776	0.0056656	0.00760903	0.0101198
-129.776	60	1.1445e-08	1.05872e-08	9.52394e-09	8.28704e-09	6.93427e-09	5.54299e-09	4.20045e-09	2.99289e-09	1.99669e-09	1.27386e-09	8.739e-10	8.42374e-10	1.23543e-09	2.13826e-09	3.68416e-09	6.06809e-09	9.5449e-09	1.43953e-08	2.08368e-08	2.88537e-08	3.79323e-08	4.67321e-08	5.28263e-08	5.28621e-08	4.38876e-08	2.72822e-08	1.78732e-08	6.26196e-08	2.75954e-07	9.02761e-07	2.42527e-06	5.73689e-06	1.24142e-05	2.51267e-05	4.8233e-05	8.86154e-05	0.000156807	0.000268455	0.000446139	0.000721531	0.00113782	0.00175228	0.00263867	0.00388937	0.00561655	0.00795238	0.0110474	0.0150675
-123.392	65	1.10876e-08	1.04905e-08	9.77897e-09	9.00194e-09	8.21324e-09	7.47006e-09	6.83077e-09	6.35313e-09	6.09432e-09	6.11476e-09	6.488e-09	7.31978e-09	8.78057e-09	1.11585e-08	1.49453e-08	2.09753e-08	3.0656e-08	4.6346e-08	7.19771e-08	1.14067e-07	1.83356e-07	2.97443e-07	4.85003e-07	7.92529e-07	1.29506e-06	2.11322e-06	3.43997e-06	5.58248e-06	9.02661e-06	1.45351e-05	2.3295e-05	3.71342e-05	5.88354e-05	9.25805e-05	0.000144565	0.000223832	0.000343359	0.000521461	0.000783504	0.00116395	0.00170868	0.00247746	0.0035464	0.00501013	0.00698334	0.00960129	0.0130188	0.0174074
-117.008	70	4.5101e-09	4.64286e-09	5.01236e-09	5.66065e-09	6.6581e-09	8.11285e-09	1.01842e-08	1.31028e-08	1.72012e-08	2.29611e-08	3.10867e-08	4.26171e-08	5.90986e-08	8.28475e-08	1.1735e-07	1.67868e-07	2.42362e-07	3.52881e-07	5.17688e-07	7.64452e-07	1.1351e-06	1.69308e-06	2.53435e-06	3.80359e-06	5.71842e-06	8.60467e-06	1.29478e-05	1.94665e-05	2.92168e-05	4.37375e-05	6.52499e-05	9.69275e-05	0.000143254	0.000210492	0.000307275	0.000445358	0.000640526	0.000913685	0.00129212	0.00181091	0.00251449	0.00345821	0.00470988	0.00635121	0.00847878	0.0112046	0.0146558	0.0189734
-110.624	75	9.82874e-10	5.96068e-10	3.81227e-10	3.70613e-10	5.94814e-10	1.0819e-09	1.85884e-09	2.95618e-09	4.41762e-09	6.31674e-09	8.78487e-09	1.20554e-08	1.65324e-08	2.28953e-08	3.22537e-08	4.63752e-08	6.80138e-08	1.01381e-07	1.52816e-07	2.31735e-07	3.51995e-07	5.33855e-07	8.0687e-07	1.21422e-06	1.81935e-06	2.71621e-06	4.04537e-06	6.01922e-06	8.96138e-06	1.33677e-05	1.99996e-05	3.00243e-05	4.52225e-05	6.82893e-05	0.000103262	0.000156114	0.000235563	0.000354142	0.000529577	0.000786518	0.00115864	0.00169107	0.00244317	0.00349135	0.00493195	0.00688364	0.00948916	0.0129157
-104.24	80	4.70589e-09	3.80224e-09	3.02564e-09	2.39659e-09	1.93438e-09	1.66293e-09	1.61929e-09	1.86662e-09	2.51451e-09	3.751e-09	5.89317e-09	9.46601e-09	1.53243e-08	2.48384e-08	4.01736e-08	6.47067e-08	1.03638e-07	1.64886e-07	2.60371e-07	4.07851e-07	6.33494e-07	9.75428e-07	1.48857e-06	2.25106e-06	3.37274e-06	5.00613e-06	7.36077e-06	1.07221e-05	1.54769e-05	2.21501e-05	3.14593e-05	4.43999e-05	6.23822e-05	8.74513e-05	0.000122637	0.000172502	0.00024396	0.00034749	0.000498821	0.000721229	0.00104849	0.00152851	0.0022276	0.00323506	0.00466786	0.00667473	0.00943897	0.0131792
-97.856	85	8.06868e-10	6.13349e-10	4.92403e-10	4.24845e-10	3.87686e-10	3.57195e-10	3.12748e-10	2.43421e-10	1.60738e-10	1.23114e-10	2.81347e-10	9.61361e-10	2.81197e-09	7.06426e-09	1.59788e-08	3.36039e-08	6.70412e-08	1.2853e-07	2.38839e-07	4.32719e-07	7.67571e-07	1.33705e-06	2.29211e-06	3.87318e-06	6.45849e-06	1.06357e-05	1.73065e-05	2.78358e-05	4.42631e-05	6.95933e-05	0.000108192	0.000166308	0.000252756	0.000379777	0.000564105	0.000828245	0.00120197	0.00172402	0.0024439	0.00342385	0.00474071	0.00648767	0.00877575	0.0117348	0.0155139	0.020281	0.0262211	0.0335336
-91.472	90	1.05154e-09	1.19987e-09	1.40145e-09	1.66255e-09	1.98967e-09	2.38869e-09	2.86554e-09	3.42872e-09	4.09467e-09	4.89596e-09	5.89298e-09	7.1905e-09	8.96375e-09	1.15044e-08	1.53087e-08	2.12549e-08	3.09622e-08	4.75173e-08	7.69218e-08	1.30912e-07	2.32303e-07	4.24837e-07	7.90757e-07	1.4813e-06	2.76807e-06	5.12732e-06	9.37461e-06	1.68746e-05	2.986e-05	5.19039e-05	8.86029e-05	0.000148537	0.000244586	0.000395671	0.000628993	0.000982809	0.00150971	0.00228034	0.00338729	0.00494888	0.00711237	0.0100558	0.013988	0.0191459	0.0257881	0.034185	0.0446047	0.0572949
-85.088	95	7.06092e-09	7.09211e-09	7.20207e-09	7.45719e-09	7.94951e-09	8.80738e-09	1.02144e-08	1.24397e-08	1.58843e-08	2.11507e-08	2.91469e-08	4.12452e-08	5.95304e-08	8.71929e-08	1.29162e-07	1.93132e-07	2.9124e-07	4.42807e-07	6.7882e-07	1.04924e-06	1.63488e-06	2.56646e-06	4.05501e-06	6.43982e-06	1.02628e-05	1.63825e-05	2.61463e-05	4.16458e-05	6.60898e-05	0.000104339	0.000163658	0.00025475	0.000393155	0.000601081	0.000909753	0.00136232	0.00201737	0.00295289	0.0042707	0.00610088	0.00860589	0.0119837	0.0164692	0.0223332	0.0298771	0.0394247	0.0513072	0.065844
-78.704	100	8.29744e-09	8.06711e-09	7.75423e-09	7.40316e-09	7.07727e-09	6.86162e-09	6.87272e-09	7.27964e-09	8.3417e-09	1.04693e-08	1.43182e-08	2.09359e-08	3.19892e-08	5.0128e-08	7.95713e-08	1.27059e-07	2.03409e-07	3.26047e-07	5.23148e-07	8.40349e-07	1.3516e-06	2.17656e-06	3.50827e-06	5.65654e-06	9.11527e-06	1.46654e-05	2.35299e-05	3.76042e-05	5.97914e-05	9.44853e-05	0.00014825	0.00023076	0.000356077	0.000544343	0.000823968	0.00123439	0.00182947	0.00268141	0.00388533	0.00556399	0.00787258	0.0110029	0.0151861	0.0206937	0.0278346	0.0369489	0.0483954	0.0625338
-72.32	105	1.7338e-08	1.79275e-08	1.84624e-08	1.89406e-08	1.93828e-08	1.98224e-08	2.02937e-08	2.08227e-08	2.1427e-08	2.21264e-08	2.29652e-08	2.40473e-08	2.55839e-08	2.79645e-08	3.18747e-08	3.8518e-08	5.00489e-08	7.04303e-08	1.07105e-07	1.74195e-07	2.98473e-07	5.30233e-07	9.62573e-07	1.76466e-06	3.23774e-06	5.90689e-06	1.06681e-05	1.90178e-05	3.34039e-05	5.77494e-05	9.82145e-05	0.00016428	0.000270249	0.000437261	0.000695931	0.00108966	0.00167866	0.0025446	0.00379565	0.00557161	0.00804846	0.0114415	0.0160065	0.0220367	0.0298562	0.0398072	0.0522316	0.0674463
-65.936	110	2.16526e-09	1.46237e-09	9.29342e-10	5.4694e-10	2.87747e-10	1.3177e-10	9.26523e-11	2.6095e-10	8.72878e-10	2.41587e-09	5.78875e-09	1.25479e-08	2.52967e-08	4.83192e-08	8.86327e-08	1.57743e-07	2.74557e-07	4.70163e-07	7.95572e-07	1.33408e-06	2.22076e-06	3.67276e-06	6.03596e-06	9.85567e-06	1.59827e-05	2.57302e-05	4.11025e-05	6.51236e-05	0.000102303	0.000159279	0.000245708	0.000375433	0.000568031	0.000850769	0.00126102	0.00184915	0.00268178	0.00384541	0.00544992	0.0076318	0.0105564	0.0144189	0.0194421	0.0258722	0.03397	0.0439977	0.0562018	0.0707912
-59.552	115	4.52053e-09	3.63783e-09	2.83174e-09	2.13343e-09	1.55686e-09	1.10244e-09	7.6324e-10	5.32919e-10	4.15797e-10	4.41146e-10	6.87224e-10	1.3266e-09	2.7156e-09	5.57164e-09	1.13216e-08	2.27745e-08	4.53966e-08	8.96742e-08	1.75397e-07	3.39238e-07	6.47849e-07	1.21994e-06	2.26267e-06	4.13008e-06	7.41486e-06	1.3089e-05	2.27143e-05	3.87493e-05	6.49869e-05	0.000107161	0.000173768	0.00027714	0.00043482	0.000671255	0.0010198	0.00152501	0.0022451	0.00325448	0.00464598	0.00653262	0.00904845	0.0123479	0.0166035	0.0220009	0.028732	0.0369844	0.0469287	0.0587038
-53.168	120	9.4415e-09	8.72211e-09	8.21304e-09	7.98117e-09	8.15129e-09	8.93484e-09	1.0667e-08	1.38535e-08	1.92299e-08	2.78369e-08	4.11231e-08	6.10941e-08	9.05404e-08	1.33402e-07	1.95354e-07	2.84753e-07	4.14151e-07	6.02704e-07	8.79983e-07	1.29195e-06	1.91033e-06	2.84711e-06	4.2769e-06	6.47115e-06	9.84982e-06	1.50588e-05	2.30843e-05	3.54207e-05	5.43118e-05	8.30938e-05	0.000126674	0.000192186	0.000289865	0.000434181	0.000645277	0.000950702	0.00138741	0.00200396	0.00286265	0.00404145	0.00563518	0.0077556	0.0105297	0.0140962	0.0185984	0.0241762	0.0309535	0.0390254
-46.784	125	6.19405e-09	6.09458e-09	6.13826e-09	6.31221e-09	6.61474e-09	7.0588e-09	7.67271e-09	8.49831e-09	9.58724e-09	1.09965e-08	1.27844e-08	1.50081e-08	1.77275e-08	2.10257e-08	2.50749e-08	3.0311e-08	3.78517e-08	5.04237e-08	7.42851e-08	1.22999e-07	2.24471e-07	4.33505e-07	8.53271e-07	1.67065e-06	3.21231e-06	6.0308e-06	1.10322e-05	1.96598e-05	3.41491e-05	5.78711e-05	9.57774e-05	0.000154954	0.000245285	0.00038019	0.000577407	0.000859721	0.00125552	0.00179905	0.00253011	0.00349308	0.00473507	0.00630309	0.00824022	0.0105811	0.013347	0.0165414	0.0201465	0.0241222
-40.4	130	2.44451e-09	2.2306e-09	2.08684e-09	2.01256e-09	2.01799e-09	2.13907e-09	2.46184e-09	3.1613e-09	4.56101e-09	7.22373e-09	1.20903e-08	2.06964e-08	3.55198e-08	6.05404e-08	1.02152e-07	1.70633e-07	2.82512e-07	4.64298e-07	7.58315e-07	1.23165e-06	1.98964e-06	3.19593e-06	5.10147e-06	8.08596e-06	1.27153e-05	1.982e-05	3.05981e-05	4.67481e-05	7.06323e-05	0.00010547	0.000155554	0.000226465	0.000325268	0.000460626	0.000642772	0.000883256	0.00119436	0.00158811	0.00207472	0.00266063	0.00334593	0.00412164	0.00496697	0.00584723	0.00671303	0.00750154	0.00814069	0.00855691
-34.016	135	1.41992e-08	1.37898e-08	1.32991e-08	1.27151e-08	1.20298e-08	1.12369e-08	1.0324e-08	9.26403e-09	8.01132e-09	6.51241e-09	4.75062e-09	2.85039e-09	1.28223e-09	1.23235e-09	5.23941e-09	1.82625e-08	4.94418e-08	1.14955e-07	2.42586e-07	4.78898e-07	9.00319e-07	1.62991e-06	2.86229e-06	4.89979e-06	8.20389e-06	1.34665e-05	2.17064e-05	3.43953e-05	5.36176e-05	8.22649e-05	0.000124259	0.000184793	0.000270561	0.000389939	0.000553054	0.000771669	0.00105878	0.00142785	0.00189155	0.00246007	0.00313884	0.00392605	0.00481005	0.00576715	0.00676051	0.00774069	0.00864877	0.00942265
-27.632	140	9.39848e-09	9.74181e-09	1.00831e-08	1.03477e-08	1.04767e-08	1.04505e-08	1.03149e-08	1.02086e-08	1.03859e-08	1.12392e-08	1.3326e-08	1.74172e-08	2.45952e-08	3.64428e-08	5.53889e-08	8.53137e-08	1.32585e-07	2.07802e-07	3.28714e-07	5.2503e-07	8.4627e-07	1.37435e-06	2.24345e-06	3.67064e-06	6.00245e-06	9.78394e-06	1.58593e-05	2.55153e-05	4.06806e-05	6.41966e-05	0.000100176	0.000154458	0.000235179	0.000353434	0.000524034	0.000766283	0.00110472	0.00156971	0.00219769	0.00303104	0.0041172	0.00550709	0.00725268	0.00940373	0.012004	0.0150873	0.0186737	0.0227675
-21.248	145	6.50679e-09	5.82257e-09	5.20962e-09	4.66284e-09	4.16428e-09	3.68791e-09	3.20922e-09	2.72048e-09	2.2529e-09	1.90745e-09	1.8993e-09	2.62512e-09	4.77306e-09	9.51088e-09	1.88166e-08	3.60621e-08	6.70372e-08	1.21727e-07	2.17349e-07	3.83468e-07	6.70446e-07	1.16317e-06	2.00291e-06	3.42148e-06	5.7935e-06	9.71485e-06	1.61181e-05	2.64385e-05	4.2849e-05	6.85834e-05	0.000108375	0.000169031	0.000260182	0.000395202	0.000592344	0.000876055	0.00127846	0.00184091	0.00261556	0.00366668	0.00507161	0.00692098	0.009318	0.0123764	0.0162169	0.0209621	0.0267295	0.0336235
-14.864	150	1.01508e-08	1.00183e-08	9.81317e-09	9.58595e-09	9.41032e-09	9.38178e-09	9.62287e-09	1.03031e-08	1.16808e-08	1.41708e-08	1.84426e-08	2.55514e-08	3.71169e-08	5.55808e-08	8.46006e-08	1.29683e-07	1.9922e-07	3.06189e-07	4.70931e-07	7.25685e-07	1.12194e-06	1.74228e-06	2.71945e-06	4.26653e-06	6.72445e-06	1.06356e-05	1.68565e-05	2.67272e-05	4.23223e-05	6.68159e-05	0.000105002	0.000164021	0.000254347	0.000391102	0.000595743	0.00089816	0.00133919	0.00197345	0.00287243	0.00412744	0.00585225	0.00818466	0.0112867	0.0153427	0.0205544	0.0271328	0.0352874	0.0452107
-8.48	155	1.02799e-08	9.48624e-09	8.49727e-09	7.42475e-09	6.41316e-09	5.62501e-09	5.22846e-09	5.39413e-09	6.30595e-09	8.18848e-09	1.13505e-08	1.62429e-08	2.35286e-08	3.41641e-08	4.9495e-08	7.13809e-08	1.02391e-07	1.46181e-07	2.08285e-07	2.97837e-07	4.31144e-07	6.38803e-07	9.79187e-07	1.56288e-06	2.59517e-06	4.44737e-06	7.77267e-06	1.36888e-05	2.40584e-05	4.1908e-05	7.20383e-05	0.00012189	0.000202741	0.000331314	0.000531866	0.000838828	0.0013	0.00198023	0.00296551	0.00436703	0.00632499	0.00901137	0.0126309	0.0174198	0.0236405	0.0315726	0.0414992	0.0536883
-2.096	160	3.52705e-09	3.82893e-09	4.01266e-09	4.10531e-09	4.17185e-09	4.32407e-09	4.74437e-09	5.73301e-09	7.78679e-09	1.17192e-08	1.88392e-08	3.12244e-08	5.21546e-08	8.68198e-08	1.43494e-07	2.35462e-07	3.84167e-07	6.24251e-07	1.01155e-06	1.63563e-06	2.63919e-06	4.24787e-06	6.81537e-06	1.08912e-05	1.73209e-05	2.73923e-05	4.3046e-05	6.71738e-05	0.000104035	0.000159828	0.00024346	0.000367564	0.000549823	0.000814642	0.00119522	0.00173605	0.00249579	0.00355058	0.0049974	0.00695758	0.00957985	0.0130426	0.0175546	0.0233541	0.0307046	0.0398878	0.0511922	0.0648982
4.288	165	6.19933e-09	6.36983e-09	6.46554e-09	6.53376e-09	6.66773e-09	7.01418e-09	7.78258e-09	9.26169e-09	1.18515e-08	1.61227e-08	2.29221e-08	3.35536e-08	5.00834e-08	7.5851e-08	1.16316e-07	1.80456e-07	2.83059e-07	4.48455e-07	7.16541e-07	1.15242e-06	1.86169e-06	3.01442e-06	4.88235e-06	7.89595e-06	1.27308e-05	2.04366e-05	3.26275e-05	5.17586e-05	8.15209e-05	0.000127399	0.000197441	0.000303308	0.000461673	0.000696046	0.0010391	0.00153555	0.00224564	0.00324916	0.00464987	0.0065802	0.00920569	0.0127288	0.017391	0.0234733	0.0312927	0.0411949	0.0535427	0.0686982
10.672	170	6.17018e-09	6.72789e-09	7.45758e-09	8.39479e-09	9.58501e-09	1.10891e-08	1.29905e-08	1.54038e-08	1.84868e-08	2.24556e-08	2.76057e-08	3.43376e-08	4.31889e-08	5.48656e-08	7.02649e-08	9.04726e-08	1.16712e-07	1.50223e-07	1.92085e-07	2.43061e-07	3.03758e-07	3.75759e-07	4.65094e-07	5.90643e-07	8.02001e-07	1.21447e-06	2.07347e-06	3.86751e-06	7.5184e-06	1.46904e-05	2.82768e-05	5.31432e-05	9.72299e-05	0.000173141	0.000300366	0.000508291	0.000840153	0.00135803	0.00214888	0.00333155	0.0050644	0.00755284	0.0110562	0.0158921	0.0224381	0.0311269	0.0424359	0.0568682
17.056	175	3.6011e-09	3.50347e-09	3.31482e-09	3.04212e-09	2.69539e-09	2.29369e-09	1.87701e-09	1.52692e-09	1.40001e-09	1.78017e-09	3.159e-09	6.35794e-09	1.27129e-08	2.43538e-08	4.46268e-08	7.87383e-08	1.34738e-07	2.25031e-07	3.68732e-07	5.95347e-07	9.5059e-07	1.50561e-06	2.37164e-06	3.72331e-06	5.83536e-06	9.1404e-06	1.43185e-05	2.24354e-05	3.51525e-05	5.50418e-05	8.60535e-05	0.000134195	0.000208504	0.000322413	0.000495621	0.000756592	0.00114582	0.0017199	0.00255654	0.0037603	0.00546897	0.0078601	0.011157	0.0156332	0.0216151	0.0294795	0.0396471	0.0525695
23.44	180	2.57262e-10	3.21396e-10	4.07018e-10	5.15798e-10	6.53897e-10	8.37515e-10	1.1041e-09	1.53248e-09	2.27727e-09	3.62679e-09	6.10105e-09	1.06184e-08	1.87786e-08	3.3342e-08	5.90315e-08	1.03862e-07	1.81318e-07	3.13885e-07	5.38711e-07	9.16582e-07	1.54599e-06	2.58488e-06	4.28389e-06	7.03631e-06	1.14522e-05	1.84668e-05	2.9496e-05	4.66579e-05	7.30804e-05	0.000113326	0.000173963	0.000264337	0.000397567	0.000591849	0.000872097	0.00127199	0.00183647	0.0026247	0.00371351	0.00520121	0.00721172	0.00989868	0.0134493	0.0180875	0.0240751	0.031712	0.0413319	0.0532955
29.824	185	5.92614e-10	6.24705e-10	6.72162e-10	7.35825e-10	8.11209e-10	8.87058e-10	9.47217e-10	9.76773e-10	9.71667e-10	9.49354e-10	9.57769e-10	1.08174e-09	1.45046e-09	2.25586e-09	3.79846e-09	6.58469e-09	1.1509e-08	2.01762e-08	3.54688e-08	6.25772e-08	1.10928e-07	1.97852e-07	3.55525e-07	6.43861e-07	1.17383e-06	2.1485e-06	3.93323e-06	7.17264e-06	1.29806e-05	2.32413e-05	4.10748e-05	7.15393e-05	0.000122664	0.000206931	0.000343332	0.000560149	0.000898588	0.00141734	0.00219806	0.00335172	0.00502528	0.00740846	0.0107394	0.0153085	0.0214587	0.0295814	0.0401061	0.0534834
36.208	190	1.12842e-09	9.18224e-10	7.35691e-10	6.01782e-10	5.27703e-10	5.08857e-10	5.25929e-10	5.55446e-10	5.9005e-10	6.67822e-10	9.1251e-10	1.59432e-09	3.23561e-09	6.80927e-09	1.41136e-08	2.84648e-08	5.59405e-08	1.07568e-07	2.03108e-07	3.77509e-07	6.91774e-07	1.25098e-06	2.23367e-06	3.93894e-06	6.86052e-06	1.18012e-05	2.00461e-05	3.36212e-05	5.56704e-05	9.09982e-05	0.000146835	0.000233894	0.000367813	0.000571059	0.000875412	0.00132509	0.0019806	0.00292326	0.00426037	0.0061307	0.00870995	0.0122156	0.01691	0.0231016	0.0311415	0.0414162	0.0543339	0.0703047
42.592	195	2.01023e-09	2.31577e-09	2.7192e-09	3.22504e-09	3.84958e-09	4.63513e-09	5.67406e-09	7.1483e-09	9.39528e-09	1.30202e-08	1.90892e-08	2.94605e-08	4.73467e-08	7.82556e-08	1.3155e-07	2.23009e-07	3.78995e-07	6.43191e-07	1.08738e-06	1.82853e-06	3.05553e-06	5.07059e-06	8.35235e-06	1.36507e-05	2.21274e-05	3.55604e-05	5.66379e-05	8.93712e-05	0.000139667	0.000216106	0.000330978	0.000501632	0.0007522	0.00111574	0.00163681	0.00237455	0.00340602	0.00482997	0.00677052	0.00938061	0.0128448	0.0173806	0.0232384	0.0306981	0.0400631	0.0516505	0.0657766	0.0827394
48.976	200	4.34371e-09	3.99506e-09	3.43153e-09	2.68778e-09	1.8515e-09	1.0693e-09	5.53011e-10	5.93688e-10	1.59476e-09	4.14018e-09	9.11926e-09	1.79397e-08	3.28757e-08	5.76228e-08	9.81671e-08	1.64132e-07	2.70843e-07	4.4249e-07	7.16958e-07	1.15326e-06	1.84305e-06	2.92868e-06	4.63146e-06	7.29631e-06	1.14616e-05	1.79677e-05	2.81237e-05	4.39594e-05	6.85991e-05	0.000106806	0.000165758	0.000256129	0.000393562	0.000600613	0.000909264	0.00136405	0.00202582	0.00297606	0.00432165	0.00619965	0.00878178	0.0122778	0.0169369	0.0230466	0.0309275	0.0409237	0.0533874	0.0686587
55.36	205	2.82766e-09	2.88859e-09	2.96855e-09	3.10711e-09	3.35406e-09	3.7534e-09	4.32503e-09	5.05115e-09	5.87359e-09	6.70499e-09	7.45162e-09	8.04048e-09	8.44142e-09	8.67632e-09	8.81333e-09	8.95371e-09	9.23324e-09	9.88506e-09	1.14604e-08	1.54045e-08	2.53814e-08	5.01047e-08	1.09056e-07	2.43504e-07	5.36882e-07	1.15107e-06	2.38886e-06	4.79815e-06	9.34083e-06	1.76589e-05	3.24829e-05	5.82405e-05	0.000101941	0.000174423	0.000292057	0.000478999	0.00077007	0.00121428	0.00187893	0.00285419	0.00425772	0.00623902	0.00898263	0.0127096	0.0176763	0.0241692	0.0324963	0.0429722
61.744	210	1.47338e-09	1.27845e-09	1.07649e-09	8.73006e-10	6.77775e-10	5.0387e-10	3.64972e-10	2.72074e-10	2.32119e-10	2.51975e-10	3.51692e-10	5.91641e-10	1.12003e-09	2.25217e-09	4.6028e-09	9.31036e-09	1.84218e-08	3.55544e-08	6.70277e-08	1.23785e-07	2.24621e-07	4.01545e-07	7.08573e-07	1.23596e-06	2.13286e-06	3.64275e-06	6.15803e-06	1.03022e-05	1.70521e-05	2.79147e-05	4.51804e-05	7.22764e-05	0.000114251	0.000178425	0.000275239	0.000419347	0.000630971	0.000937534	0.00137557	0.00199283	0.00285062	0.00402594	0.00561363	0.00772783	0.0105028	0.0140926	0.018669	0.0244187
68.128	215	7.89184e-09	7.37662e-09	7.07595e-09	6.99971e-09	7.16495e-09	7.59951e-09	8.34637e-09	9.46954e-09	1.10629e-08	1.32645e-08	1.62789e-08	2.04149e-08	2.61464e-08	3.42126e-08	4.57823e-08	6.27247e-08	8.80523e-08	1.26645e-07	1.86423e-07	2.80237e-07	4.28866e-07	6.65715e-07	1.04408e-06	1.64824e-06	2.61001e-06	4.13338e-06	6.53018e-06	1.02714e-05	1.60593e-05	2.4928e-05	3.83792e-05	5.85656e-05	8.85292e-05	0.000132509	0.000196329	0.000287873	0.000417662	0.000599536	0.000851452	0.0011964	0.00166343	0.00228888	0.00311767	0.00420483	0.00561728	0.00743571	0.00975673	0.0126951
74.512	220	8.7729e-09	8.01758e-09	7.18616e-09	6.23167e-09	5.13469e-09	3.91421e-09	2.63818e-09	1.43514e-09	5.10954e-10	1.77327e-10	9.02902e-10	3.40227e-09	8.78458e-09	1.87927e-08	3.61773e-08	6.52692e-08	1.12836e-07	1.89337e-07	3.10722e-07	5.00943e-07	7.95355e-07	1.24521e-06	1.92341e-06	2.93154e-06	4.40829e-06	6.5389e-06	9.56526e-06	1.37957e-05	1.96134e-05	2.74821e-05	3.79469e-05	5.16306e-05	6.9225e-05	9.14834e-05	0.000119223	0.000153361	0.000195011	0.000245706	0.000307807	0.000385213	0.000484471	0.000616458	0.000798739	0.00105874	0.00143781	0.0019961	0.00281821	0.00401917
80.896	225	3.35888e-09	2.81606e-09	2.41953e-09	2.17476e-09	2.1126e-09	2.3e-09	2.85516e-09	3.96995e-09	5.94296e-09	9.22902e-09	1.45142e-08	2.28322e-08	3.57463e-08	5.56352e-08	8.61384e-08	1.32839e-07	2.04298e-07	3.13581e-07	4.80484e-07	7.3467e-07	1.11999e-06	1.70026e-06	2.56663e-06	3.84664e-06	5.71473e-06	8.40339e-06	1.22137e-05	1.75228e-05	2.47853e-05	3.45237e-05	4.73028e-05	6.36833e-05	8.41504e-05	0.000109019	0.000138324	0.000171723	0.00020845	0.000247398	0.000287436	0.000328096	0.000370813	0.000420903	0.000490473	0.00060241	0.000795517	0.00113071	0.00169806	0.00262409
87.28	230	1.96639e-09	1.7033e-09	1.49654e-09	1.32498e-09	1.16494e-09	9.96058e-10	8.09902e-10	6.22379e-10	4.91485e-10	5.42289e-10	1.00359e-09	2.26553e-09	4.9757e-09	1.02034e-08	1.97209e-08	3.64775e-08	6.53891e-08	1.14636e-07	1.97777e-07	3.37157e-07	5.69339e-07	9.53647e-07	1.58536e-06	2.61573e-06	4.28173e-06	6.94932e-06	1.11751e-05	1.7792e-05	2.80262e-05	4.36521e-05	6.71946e-05	0.000102184	0.000153471	0.000227609	0.000333293	0.000481871	0.000687904	0.000969778	0.00135037	0.00185775	0.00252599	0.00339608	0.00451706	0.00594746	0.00775717	0.0100299	0.0128664	0.0163878
93.664	235	2.04858e-09	1.58682e-09	1.21234e-09	9.04796e-10	6.55353e-10	4.65492e-10	3.44944e-10	3.10466e-10	3.864e-10	6.06641e-10	1.01638e-09	1.67207e-09	2.64002e-09	3.99775e-09	5.84728e-09	8.35568e-09	1.1848e-08	1.69983e-08	2.52132e-08	3.94027e-08	6.55288e-08	1.15662e-07	2.13845e-07	4.06951e-07	7.84099e-07	1.5102e-06	2.88212e-06	5.42014e-06	1.00129e-05	1.81411e-05	3.22155e-05	5.60723e-05	9.56839e-05	0.000160147	0.000263017	0.000424057	0.000671437	0.00104439	0.00159629	0.00239795	0.00354101	0.00514087	0.0073389	0.0103033	0.0142279	0.0193289	0.0258386	0.0339965
100.048	240	4.26926e-09	3.82663e-09	3.35745e-09	2.91376e-09	2.58189e-09	2.47233e-09	2.71105e-09	3.43943e-09	4.83085e-09	7.1316e-09	1.07357e-08	1.63095e-08	2.49955e-08	3.87552e-08	6.09534e-08	9.73674e-08	1.57922e-07	2.59643e-07	4.31627e-07	7.23288e-07	1.21784e-06	2.05404e-06	3.46068e-06	5.81034e-06	9.70184e-06	1.60843e-05	2.64405e-05	4.30533e-05	6.93855e-05	0.000110612	0.000174355	0.00027167	0.000418363	0.000636694	0.000957536	0.00142304	0.00208983	0.00303267	0.00434853	0.00616074	0.00862296	0.0119224	0.0162814	0.0219574	0.0292387	0.0384378	0.0498787	0.0638801
106.432	245	1.31902e-09	1.17055e-09	1.19216e-09	1.43598e-09	1.95686e-09	2.82015e-09	4.12154e-09	6.0275e-09	8.84959e-09	1.3172e-08	2.00628e-08	3.14183e-08	5.05203e-08	8.29427e-08	1.38028e-07	2.31305e-07	3.88442e-07	6.51694e-07	1.09036e-06	1.81762e-06	3.01733e-06	4.98626e-06	8.19982e-06	1.3413e-05	2.18134e-05	3.52496e-05	5.65669e-05	9.00935e-05	0.000142332	0.000222922	0.000345965	0.000531786	0.000809244	0.00121867	0.00181546	0.00267441	0.00389458	0.00560457	0.00796785	0.0111875	0.0155096	0.0212248	0.0286658	0.0382015	0.0502252	0.0651369	0.0833195	0.10511
112.816	250	6.71635e-10	9.75378e-10	1.36034e-09	1.81492e-09	2.30844e-09	2.79014e-09	3.19289e-09	3.44245e-09	3.47192e-09	3.24222e-09	2.77177e-09	2.18682e-09	1.81837e-09	2.40031e-09	5.47599e-09	1.42175e-08	3.50374e-08	8.06823e-08	1.76022e-07	3.68622e-07	7.47553e-07	1.47607e-06	2.84698e-06	5.37424e-06	9.94103e-06	1.80338e-05	3.21036e-05	5.61127e-05	9.63401e-05	0.000162544	0.000269598	0.000439726	0.000705486	0.00111361	0.00172981	0.00264447	0.00397925	0.00589406	0.00859403	0.0123356	0.0174305	0.0242465	0.0332033	0.0447618	0.0594064	0.0776185	0.0998423	0.126443
119.2	255	2.36231e-10	1.21318e-10	6.47017e-11	8.78565e-11	2.01362e-10	4.03219e-10	6.88861e-10	1.08113e-09	1.68993e-09	2.81327e-09	5.0966e-09	9.77735e-09	1.9063e-08	3.67286e-08	6.9084e-08	1.26573e-07	2.26442e-07	3.97216e-07	6.86183e-07	1.17185e-06	1.98446e-06	3.33952e-06	5.59171e-06	9.32058e-06	1.54646e-05	2.55276e-05	4.18916e-05	6.82817e-05	0.000110447	0.000177133	0.000281454	0.000442768	0.000689197	0.00106091	0.00161429	0.00242699	0.00360394	0.00528396	0.00764675	0.0109195	0.0153822	0.0213704	0.0292745	0.0395327	0.0526179	0.0690161	0.0891958	0.113571
125.584	260	8.74148e-10	7.35322e-10	6.7398e-10	6.85066e-10	7.59637e-10	8.92351e-10	1.09269e-09	1.40248e-09	1.92533e-09	2.8781e-09	4.68112e-09	8.11563e-09	1.45975e-08	2.66543e-08	4.87585e-08	8.87817e-08	1.60517e-07	2.88012e-07	5.12923e-07	9.06798e-07	1.59131e-06	2.77105e-06	4.78568e-06	8.1918e-06	1.38888e-05	2.33093e-05	3.87018e-05	6.35431e-05	0.000103128	0.000165395	0.000262063	0.000410152	0.000633987	0.000967745	0.00145863	0.00217069	0.00318918	0.00462549	0.00662214	0.00935761	0.0130504	0.0179612	0.0243932	0.0326882	0.0432185	0.056374	0.0725426	0.0920859
131.968	265	3.87231e-10	3.78326e-10	3.78489e-10	3.79371e-10	3.84525e-10	4.26434e-10	5.93879e-10	1.07302e-09	2.20693e-09	4.58136e-09	9.15058e-09	1.74281e-08	3.17854e-08	5.59329e-08	9.57058e-08	1.60358e-07	2.64691e-07	4.3254e-07	7.02454e-07	1.13686e-06	1.8367e-06	2.96463e-06	4.78119e-06	7.70063e-06	1.23759e-05	1.98259e-05	3.16237e-05	5.01705e-05	7.90871e-05	0.000123766	0.000192133	0.000295686	0.00045087	0.000680871	0.00101789	0.00150598	0.00220438	0.00319143	0.00456884	0.00646612	0.00904478	0.0125018	0.0170714	0.0230252	0.0306681	0.0403311	0.0523584	0.0670906
138.352	270	7.76156e-09	7.43013e-09	7.09962e-09	6.70388e-09	6.18303e-09	5.49299e-09	4.61642e-09	3.57414e-09	2.43677e-09	1.33804e-09	4.94235e-10	2.37763e-10	1.07819e-09	3.81138e-09	9.70931e-09	2.08446e-08	4.06411e-08	7.48127e-08	1.32974e-07	2.31427e-07	3.97996e-07	6.80403e-07	1.16064e-06	1.97937e-06	3.37654e-06	5.75781e-06	9.8008e-06	1.66211e-05	2.80255e-05	4.6889e-05	7.7702e-05	0.000127343	0.000206143	0.000329304	0.000518748	0.000805427	0.00123213	0.00185675	0.00275589	0.00402868	0.0058004	0.00822562	0.0114902	0.0158118	0.0214378	0.0286408	0.0377103	0.0489408
144.736	275	1.05608e-08	1.08773e-08	1.13331e-08	1.19531e-08	1.2754e-08	1.37478e-08	1.49497e-08	1.63921e-08	1.81469e-08	2.03602e-08	2.32992e-08	2.74183e-08	3.34508e-08	4.25412e-08	5.64472e-08	7.78612e-08	1.10937e-07	1.6216e-07	2.41796e-07	3.66272e-07	5.6206e-07	8.71941e-07	1.365e-06	2.15233e-06	3.41154e-06	5.42442e-06	8.63424e-06	1.37319e-05	2.17843e-05	3.44217e-05	5.41107e-05	8.45425e-05	0.00013118	0.000202014	0.000308589	0.000467372	0.000701535	0.00104321	0.0015363	0.00223982	0.00323171	0.00461311	0.00651266	0.00909058	0.0125419	0.017098	0.0230264	0.030626
151.12	280	1.03229e-08	1.0592e-08	1.09709e-08	1.1448e-08	1.20211e-08	1.27035e-08	1.35284e-08	1.45519e-08	1.58553e-08	1.75467e-08	1.97618e-08	2.26661e-08	2.64561e-08	3.13616e-08	3.76477e-08	4.56168e-08	5.56093e-08	6.80041e-08	8.32264e-08	1.01783e-07	1.24387e-07	1.52304e-07	1.88196e-07	2.3802e-07	3.1495e-07	4.47091e-07	6.91901e-07	1.16212e-06	2.07069e-06	3.80624e-06	7.05606e-06	1.30012e-05	2.36173e-05	4.21278e-05	7.36665e-05	0.000126223	0.000211954	0.000348945	0.000563512	0.000893088	0.00138972	0.00212411	0.00318995	0.00470841	0.00683199	0.00974741	0.0136765	0.018874
157.504	285	1.15435e-08	1.06025e-08	9.54799e-09	8.40718e-09	7.22216e-09	6.04303e-09	4.92018e-09	3.89705e-09	3.00564e-09	2.26715e-09	1.70127e-09	1.3479e-09	1.30726e-09	1.80813e-09	3.32016e-09	6.738e-09	1.36819e-08	2.69867e-08	5.14926e-08	9.53124e-08	1.7185e-07	3.02987e-07	5.241e-07	8.91895e-07	1.49662e-06	2.48103e-06	4.06957e-06	6.61322e-06	1.06576e-05	1.70455e-05	2.7069e-05	4.26916e-05	6.68674e-05	0.000103988	0.000160493	0.000245687	0.000372786	0.000560229	0.000833237	0.00122561	0.00178165	0.00255812	0.00362601	0.00507194	0.00699878	0.00952541	0.0127852	0.0169232
163.888	290	6.82101e-09	6.42865e-09	5.923e-09	5.36391e-09	4.81006e-09	4.31626e-09	3.93792e-09	3.74616e-09	3.85615e-09	4.47299e-09	5.96102e-09	8.94771e-09	1.44804e-08	2.42664e-08	4.10434e-08	6.91539e-08	1.15431e-07	1.90557e-07	3.11134e-07	5.02794e-07	8.04836e-07	1.27704e-06	2.00958e-06	3.13709e-06	4.85862e-06	7.4651e-06	1.13768e-05	1.71933e-05	2.57597e-05	3.82514e-05	5.62839e-05	8.20504e-05	0.000118495	0.000169526	0.000240288	0.00033749	0.000469818	0.000648452	0.000887691	0.00120573	0.0016256	0.00217629	0.00289397	0.0038235	0.00501986	0.00654967	0.00849246	0.0109416
170.272	295	1.88774e-08	1.73412e-08	1.56462e-08	1.38331e-08	1.19568e-08	1.00816e-08	8.27346e-09	6.59232e-09	5.08391e-09	3.77584e-09	2.68025e-09	1.80754e-09	1.1955e-09	9.58386e-10	1.35884e-09	2.90294e-09	6.45325e-09	1.33456e-08	2.54826e-08	4.53603e-08	7.59622e-08	1.20438e-07	1.81473e-07	2.60265e-07	3.55104e-07	4.59698e-07	5.61782e-07	6.43143e-07	6.83378e-07	6.7146e-07	6.31979e-07	6.76863e-07	1.09873e-06	2.52878e-06	6.18987e-06	1.42833e-05	3.05547e-05	6.10864e-05	0.000115361	0.000207627	0.000358564	0.000597218	0.000963098	0.00150827	0.00229923	0.00341819	0.00496349	0.00704876
176.656	300	1.99888e-08	1.97374e-08	1.91843e-08	1.83575e-08	1.73226e-08	1.61742e-08	1.50238e-08	1.399e-08	1.31939e-08	1.276e-08	1.28241e-08	1.35478e-08	1.51417e-08	1.79078e-08	2.23137e-08	2.91284e-08	3.96611e-08	5.61743e-08	8.25841e-08	1.25641e-07	1.96907e-07	3.16048e-07	5.16247e-07	8.52967e-07	1.41785e-06	2.3603e-06	3.92015e-06	6.47605e-06	1.06152e-05	1.72318e-05	2.76613e-05	4.38619e-05	6.86487e-05	0.000105993	0.000161393	0.000242313	0.000358703	0.00052358	0.000753655	0.00106999	0.00149863	0.00207121	0.00282537	0.00380506	0.00506056	0.00664822	0.00862981	0.0110715
183.04	305	6.70353e-09	6.04853e-09	5.50222e-09	5.06503e-09	4.73128e-09	4.49312e-09	4.34178e-09	4.26687e-09	4.25496e-09	4.28876e-09	4.34762e-09	4.40987e-09	4.45802e-09	4.49215e-09	4.56442e-09	4.86267e-09	5.89435e-09	8.85925e-09	1.63569e-08	3.36604e-08	7.09121e-08	1.46769e-07	2.9425e-07	5.69813e-07	1.06702e-06	1.93646e-06	3.414e-06	5.85952e-06	9.80861e-06	1.60393e-05	2.56557e-05	4.01887e-05	6.17143e-05	9.2986e-05	0.000137578	0.000200035	0.000286023	0.00040248	0.00055777	0.000761864	0.00102656	0.00136584	0.0017963	0.00233799	0.00301539	0.00385896	0.00490698	0.0062079
189.424	310	1.37925e-08	1.38791e-08	1.40017e-08	1.4164e-08	1.43758e-08	1.46635e-08	1.508e-08	1.57107e-08	1.66737e-08	1.8115e-08	2.02015e-08	2.31179e-08	2.70795e-08	3.23704e-08	3.94249e-08	4.89695e-08	6.22579e-08	8.14466e-08	1.10192e-07	1.5459e-07	2.24617e-07	3.3628e-07	5.14697e-07	7.98314e-07	1.2444e-06	1.93579e-06	2.98865e-06	4.56052e-06	6.8574e-06	1.01378e-05	1.47107e-05	2.09232e-05	2.91319e-05	3.96535e-05	5.2687e-05	6.82062e-05	8.58246e-05	0.000104647	0.00012314	0.000139071	0.000149617	0.000151748	0.000143053	0.000123203	9.62168e-05	7.37224e-05	7.92886e-05	0.0001538
195.808	315	1.50289e-08	1.39897e-08	1.28999e-08	1.16661e-08	1.02272e-08	8.57144e-09	6.75211e-09	4.89693e-09	3.20938e-09	1.96409e-09	1.50257e-09	2.24072e-09	4.7042e-09	9.61336e-09	1.80478e-08	3.17354e-08	5.35357e-08	8.82268e-08	1.43764e-07	2.33253e-07	3.77998e-07	6.12086e-07	9.89181e-07	1.59237e-06	2.54817e-06	4.04616e-06	6.36601e-06	9.91416e-06	1.52728e-05	2.32638e-05	3.50316e-05	5.21454e-05	7.67261e-05	0.000111593	0.000160434	0.000227986	0.000320226	0.00044456	0.000610004	0.000827369	0.00110946	0.00147134	0.00193077	0.00250892	0.00323144	0.00413027	0.005246	0.00663127
202.192	320	3.88163e-09	3.46394e-09	3.04358e-09	2.60032e-09	2.12035e-09	1.61292e-09	1.13524e-09	8.27977e-10	9.65319e-10	2.02562e-09	4.794e-09	1.05174e-08	2.11491e-08	3.97461e-08	7.11251e-08	1.22949e-07	2.07516e-07	3.44666e-07	5.66464e-07	9.24589e-07	1.50184e-06	2.42973e-06	3.9148e-06	6.27744e-06	1.00078e-05	1.58446e-05	2.48849e-05	3.87329e-05	5.96982e-05	9.10549e-05	0.000137373	0.000204937	0.00030225	0.000440651	0.000635017	0.000904571	0.00127375	0.0017731	0.00244021	0.00332045	0.0044677	0.00594469	0.00782307	0.0101831	0.0131126	0.0167061	0.0210622	0.0262821
208.576	325	2.35213e-09	2.1065e-09	1.9314e-09	1.85633e-09	1.92749e-09	2.22013e-09	2.85799e-09	4.04344e-09	6.10318e-09	9.55608e-09	1.52131e-08	2.43261e-08	3.8814e-08	6.16148e-08	9.72435e-08	1.5269e-07	2.38882e-07	3.73097e-07	5.82957e-07	9.13096e-07	1.4362e-06	2.27121e-06	3.61278e-06	5.77841e-06	9.28204e-06	1.49469e-05	2.40751e-05	3.8696e-05	6.19235e-05	9.84574e-05	0.00015527	0.000242524	0.000374765	0.000572426	0.00086366	0.00128649	0.00189122	0.00274294	0.00392399	0.00553606	0.00770149	0.0105634	0.0142843	0.0190424	0.0250257	0.0324236	0.0414161	0.0521608
214.96	330	3.98515e-09	3.71804e-09	3.43941e-09	3.18265e-09	2.97789e-09	2.84941e-09	2.81736e-09	2.90639e-09	3.16197e-09	3.67364e-09	4.60333e-09	6.21868e-09	8.93708e-09	1.33979e-08	2.06012e-08	3.21875e-08	5.09994e-08	8.21879e-08	1.35341e-07	2.28499e-07	3.95547e-07	6.99504e-07	1.2558e-06	2.27205e-06	4.11413e-06	7.41365e-06	1.32381e-05	2.33543e-05	4.06273e-05	6.96097e-05	0.000117392	0.000194799	0.00031803	0.000510834	0.000807316	0.00125541	0.001921	0.00289258	0.00428609	0.00624962	0.00896711	0.0126603	0.0175879	0.0240408	0.0323326	0.0427843	0.0557036	0.0713589
221.344	335	5.33427e-09	5.67324e-09	6.0767e-09	6.5605e-09	7.15565e-09	7.91726e-09	8.93866e-09	1.03734e-08	1.24695e-08	1.56238e-08	2.04707e-08	2.80349e-08	3.99963e-08	5.9158e-08	9.02641e-08	1.41415e-07	2.26484e-07	3.69185e-07	6.09833e-07	1.01643e-06	1.70264e-06	2.85647e-06	4.78552e-06	7.98724e-06	1.32565e-05	2.18479e-05	3.57163e-05	5.78682e-05	9.2867e-05	0.000147544	0.000231988	0.000360876	0.000555258	0.000844847	0.00127091	0.00188979	0.00277702	0.00403194	0.00578249	0.00818987	0.0114523	0.0158072	0.0215309	0.0289341	0.0383536	0.0501377	0.0646259	0.0821231
227.728	340	1.35246e-09	1.58247e-09	1.88014e-09	2.27254e-09	2.81042e-09	3.58181e-09	4.73388e-09	6.50809e-09	9.29784e-09	1.37427e-08	2.08834e-08	3.24185e-08	5.11315e-08	8.16064e-08	1.31434e-07	2.13247e-07	3.48152e-07	5.71476e-07	9.42307e-07	1.55912e-06	2.58502e-06	4.28783e-06	7.1027e-06	1.1728e-05	1.92699e-05	3.14551e-05	5.09395e-05	8.1746e-05	0.000129872	0.000204119	0.000317194	0.000487145	0.000739191	0.00110798	0.00164032	0.00239834	0.00346309	0.00493834	0.00695449	0.00967209	0.0132847	0.0180204	0.0241413	0.0319402	0.0417338	0.0538517	0.0686208	0.0863446
234.112	345	1.71644e-09	2.31966e-09	3.08643e-09	4.07829e-09	5.39766e-09	7.2039e-09	9.73702e-09	1.33544e-08	1.85875e-08	2.62274e-08	3.74496e-08	5.3994e-08	7.84282e-08	1.14537e-07	1.67911e-07	2.46846e-07	3.6373e-07	5.37175e-07	7.95337e-07	1.18111e-06	1.76032e-06	2.6349e-06	3.96404e-06	5.99832e-06	9.1348e-06	1.4005e-05	2.1614e-05	3.35584e-05	5.23607e-05	8.19763e-05	0.000128546	0.00020149	0.000315067	0.000490528	0.000759031	0.00116544	0.00177309	0.00266962	0.00397352	0.00584134	0.00847463	0.0121259	0.0171022	0.0237648	0.0325233	0.0438228	0.0581227	0.0758659
240.496	350	8.36474e-10	6.74498e-10	5.00261e-10	3.3925e-10	2.11674e-10	1.29211e-10	9.83379e-11	1.32354e-10	2.7355e-10	6.27733e-10	1.41635e-09	3.05666e-09	6.28692e-09	1.23604e-08	2.33401e-08	4.25409e-08	7.51998e-08	1.29537e-07	2.18541e-07	3.63131e-07	5.97928e-07	9.81823e-07	1.61704e-06	2.68271e-06	4.49249e-06	7.59068e-06	1.29083e-05	2.20099e-05	3.74753e-05	6.34729e-05	0.000106603	0.000177104	0.000290535	0.000470058	0.00074943	0.00117682	0.00181944	0.002769	0.00414773	0.00611448	0.00887044	0.0126633	0.0177892	0.0245899	0.033446	0.0447624	0.0589472	0.0763829
246.88	355	5.81298e-09	6.16489e-09	6.77465e-09	7.68882e-09	8.99269e-09	1.0831e-08	1.34377e-08	1.71823e-08	2.26426e-08	3.07228e-08	4.28448e-08	6.1265e-08	8.95989e-08	1.33698e-07	2.0311e-07	3.13493e-07	4.90574e-07	7.76574e-07	1.24052e-06	1.99464e-06	3.21999e-06	5.20633e-06	8.4128e-06	1.35594e-05	2.17624e-05	3.47317e-05	5.50535e-05	8.65884e-05	0.000135021	0.000208605	0.000319152	0.000483317	0.00072422	0.00107345	0.00157344	0.00228019	0.00326629	0.00462391	0.0064677	0.008937	0.012197	0.0164384	0.0218742	0.0287345	0.0372572	0.0476756	0.0602031	0.0750139
253.264	360	6.8157e-09	6.32385e-09	5.86415e-09	5.50684e-09	5.35515e-09	5.55734e-09	6.3243e-09	7.95774e-09	1.08977e-08	1.58041e-08	2.36976e-08	3.62007e-08	5.59506e-08	8.73013e-08	1.37515e-07	2.18766e-07	3.51486e-07	5.69875e-07	9.3085e-07	1.52835e-06	2.51576e-06	4.14051e-06	6.79622e-06	1.11e-05	1.80047e-05	2.89581e-05	4.61246e-05	7.26867e-05	0.000113245	0.000174338	0.000265096	0.000398044	0.000590052	0.000863425	0.0012471	0.00177787	0.00250161	0.00347433	0.00476293	0.0064456	0.00861158	0.0113603	0.0147996	0.0190435	0.0242085	0.0304104	0.037759	0.0463544
259.648	365	7.717e-09	6.94011e-09	6.11847e-09	5.2226e-09	4.24497e-09	3.20799e-09	2.17405e-09	1.25902e-09	6.51361e-10	6.41457e-10	1.67001e-09	4.41136e-09	9.91829e-09	1.98701e-08	3.69862e-08	6.56955e-08	1.13191e-07	1.91048e-07	3.17667e-07	5.21881e-07	8.48237e-07	1.36462e-06	2.17315e-06	3.42564e-06	5.34531e-06	8.25701e-06	1.2629e-05	1.91301e-05	2.87065e-05	4.26853e-05	6.291e-05	9.19171e-05	0.000133162	0.000191305	0.000272563	0.000385148	0.00053979	0.000750365	0.00103465	0.00141522	0.00192048	0.00258595	0.0034557	0.00458415	0.006038	0.00789855	0.0102642	0.0132527
266.032	370	3.22277e-09	3.33688e-09	3.55435e-09	3.86363e-09	4.24661e-09	4.67982e-09	5.13856e-09	5.60354e-09	6.0692e-09	6.55172e-09	7.09541e-09	7.77753e-09	8.71296e-09	1.00612e-08	1.20378e-08	1.49297e-08	1.91132e-08	2.50718e-08	3.3416e-08	4.49154e-08	6.05662e-08	8.1734e-08	1.10417e-07	1.4969e-07	2.04363e-07	2.81917e-07	3.93716e-07	5.56531e-07	7.94378e-07	1.14067e-06	1.64063e-06	2.35387e-06	3.35692e-06	4.74558e-06	6.63745e-06	9.17668e-06	1.25469e-05	1.70063e-05	2.29725e-05	3.1208e-05	4.31888e-05	6.17804e-05	9.23974e-05	0.000144865	0.000236243	0.000394858	0.000665758	0.00111765
272.416	375	2.55258e-09	2.62286e-09	2.62255e-09	2.53025e-09	2.3404e-09	2.06461e-09	1.73014e-09	1.37771e-09	1.06123e-09	8.52363e-10	8.53187e-10	1.22035e-09	2.20521e-09	4.2141e-09	7.8907e-09	1.42151e-08	2.4602e-08	4.09612e-08	6.56651e-08	1.01349e-07	1.50466e-07	2.14536e-07	2.93086e-07	3.8237e-07	4.74152e-07	5.55104e-07	6.07758e-07	6.14549e-07	5.67252e-07	4.85094e-07	4.46075e-07	6.37403e-07	1.43243e-06	3.50293e-06	7.97685e-06	1.6653e-05	3.22849e-05	5.89498e-05	0.000102519	0.000171258	0.000276588	0.00043407	0.000664672	0.00099643	0.0014666	0.00212445	0.00303471	0.00428181
278.8	380	1.79977e-09	1.47247e-09	1.11326e-09	7.61119e-10	4.72251e-10	3.14199e-10	3.61342e-10	6.9559e-10	1.41516e-09	2.65278e-09	4.60375e-09	7.56521e-09	1.19918e-08	1.8579e-08	2.83923e-08	4.30713e-08	6.51427e-08	9.84908e-08	1.4905e-07	2.25815e-07	3.42332e-07	5.18901e-07	7.8592e-07	1.18899e-06	1.79679e-06	2.7133e-06	4.09682e-06	6.1895e-06	9.36302e-06	1.41891e-05	2.15467e-05	3.27844e-05	4.99599e-05	7.61895e-05	0.000116145	0.00017674	0.000268058	0.000404558	0.000606597	0.000902264	0.00132951	0.00193848	0.00279392	0.00397738	0.00558911	0.00774916	0.0105974	0.0142925
285.184	385	4.53192e-09	3.55051e-09	2.58287e-09	1.68335e-09	9.24986e-10	4.01637e-10	2.31309e-10	5.62974e-10	1.59054e-09	3.57895e-09	6.90915e-09	1.21522e-08	2.01872e-08	3.23882e-08	5.0919e-08	7.91993e-08	1.22648e-07	1.8987e-07	2.94559e-07	4.58542e-07	7.1664e-07	1.12437e-06	1.77005e-06	2.79353e-06	4.41487e-06	6.97748e-06	1.10119e-05	1.73287e-05	2.71516e-05	4.23041e-05	6.54681e-05	0.000100536	0.000153078	0.000230957	0.000345121	0.000510588	0.000747669	0.00108342	0.00155335	0.00220327	0.00309136	0.00429021	0.00588869	0.00799348	0.01073	0.0142422	0.0186914	0.0242528
291.568	390	6.61673e-09	6.34963e-09	6.30868e-09	6.51775e-09	7.00984e-09	7.83447e-09	9.06791e-09	1.08297e-08	1.33098e-08	1.68144e-08	2.18385e-08	2.91821e-08	4.01346e-08	5.67684e-08	8.24134e-08	1.22426e-07	1.85446e-07	2.85438e-07	4.45e-07	7.00678e-07	1.11139e-06	1.77163e-06	2.83187e-06	4.52961e-06	7.23585e-06	1.15237e-05	1.82678e-05	2.87864e-05	4.50414e-05	6.99136e-05	0.000107578	0.000164007	0.000247624	0.000370152	0.000547675	0.000801944	0.00116194	0.00166567	0.00236219	0.00331373	0.00459778	0.00630908	0.00856099	0.0114862	0.0152365	0.0199806	0.0259008	0.0331874
297.952
304.336
310.72
317.104
323.488
329.872
336.256
342.64
349.024
355.408
361.792
368.176
374.56
380.944
387.328
393.712
400.096
406.48
412.864
419.248
425.632
432.016
438.4
444.784
451.168
457.552
463.936
470.32
476.704
483.088
489.472
495.856
502.24
508.624
515.008
521.392
527.776
534.16
540.544
546.928
553.312
559.696
566.08
572.464
578.848
585.232
591.616
598
604.384
610.768
617.152
623.536
629.92
636.304
642.688
649.072
655.456
661.84
668.224
674.608
680.992
687.376
693.76
700.144
706.528
712.912
719.296
725.68
732.064
738.448
744.832
751.216
757.6
763.984
770.368
776.752
783.136
789.52
795.904
802.288
808.672
815.056
821.44
827.824
834.208
840.592
846.976
853.36
859.744
866.128
872.512
878.896
885.28
891.664
898.048
904.432
910.816
917.2
923.584
929.968
936.352
942.736
949.12
955.504
961.888
968.272
974.656
981.04
987.424
993.808
1000.19
1006.58
1012.96
1019.34
1025.73
1032.11
1038.5
1044.88
1051.26
1057.65
1064.03
1070.42
1076.8
[truncated: 152 more columns]

## Sheet: Fig4_c_center
position_theory_4c	time_theory_4c	density_theory_filter_4c1	density_theory_filter_4c2	density_theory_filter_4c3	density_theory_filter_4c4	density_theory_filter_4c5	density_theory_filter_4c6	density_theory_filter_4c7	density_theory_filter_4c8	density_theory_filter_4c9	density_theory_filter_4c10	density_theory_filter_4c11	density_theory_filter_4c12	density_theory_filter_4c13	density_theory_filter_4c14	density_theory_filter_4c15	density_theory_filter_4c16	density_theory_filter_4c17	density_theory_filter_4c18	density_theory_filter_4c19	density_theory_filter_4c20	density_theory_filter_4c21	density_theory_filter_4c22	density_theory_filter_4c23	density_theory_filter_4c24	density_theory_filter_4c25	density_theory_filter_4c26	density_theory_filter_4c27	density_theory_filter_4c28	density_theory_filter_4c29	density_theory_filter_4c30	density_theory_filter_4c31	density_theory_filter_4c32	density_theory_filter_4c33	density_theory_filter_4c34	density_theory_filter_4c35	density_theory_filter_4c36	density_theory_filter_4c37	density_theory_filter_4c38	density_theory_filter_4c39	density_theory_filter_4c40	density_theory_filter_4c41	density_theory_filter_4c42	density_theory_filter_4c43	density_theory_filter_4c44	density_theory_filter_4c45	density_theory_filter_4c46	density_theory_filter_4c47	density_theory_filter_4c48
-193.616	10	0.17325	0.17325	0.17325	0.173251	0.173251	0.173252	0.173253	0.173255	0.173259	0.173265	0.173276	0.173293	0.173321	0.173366	0.173435	0.173542	0.173704	0.173944	0.174294	0.174797	0.175507	0.176493	0.177839	0.179644	0.182028	0.185124	0.189081	0.19406	0.200228	0.207756	0.216811	0.22755	0.240116	0.254628	0.271179	0.289832	0.310617	0.333528	0.358524	0.385527	0.414427	0.44508	0.477309	0.51091	0.545648	0.581262	0.617467	0.653952
-187.232	15	0.173251	0.173251	0.173251	0.173252	0.173254	0.173256	0.17326	0.173266	0.173276	0.173292	0.173316	0.173352	0.173407	0.173488	0.173607	0.173778	0.174023	0.174366	0.174842	0.175493	0.176372	0.177542	0.179078	0.181071	0.183621	0.186842	0.190859	0.195806	0.201823	0.209054	0.217641	0.22772	0.239419	0.252848	0.268101	0.285246	0.304327	0.325358	0.348323	0.373172	0.399825	0.428167	0.458056	0.489315	0.521741	0.555103	0.589145	0.623589
-180.848	20	0.173252	0.173253	0.173255	0.173257	0.17326	0.173266	0.173273	0.173285	0.173302	0.173326	0.173361	0.173412	0.173484	0.173585	0.173726	0.17392	0.174185	0.174544	0.175024	0.175659	0.176492	0.177572	0.178958	0.180718	0.182929	0.185677	0.189058	0.193173	0.198133	0.204049	0.211035	0.219205	0.228668	0.239525	0.251867	0.265772	0.281299	0.298489	0.317363	0.337914	0.360114	0.383906	0.409207	0.435909	0.463874	0.492942	0.522924	0.553612
-174.464	25	0.173251	0.173251	0.173251	0.173252	0.173253	0.173255	0.173257	0.173261	0.173268	0.173277	0.173292	0.173313	0.173345	0.173392	0.173459	0.173554	0.173688	0.173874	0.17413	0.174477	0.174944	0.175563	0.176375	0.177429	0.178779	0.180491	0.182637	0.185299	0.188564	0.192527	0.197287	0.202947	0.209611	0.217379	0.226349	0.236613	0.248252	0.261335	0.275915	0.292032	0.309703	0.328927	0.349679	0.371913	0.395559	0.420521	0.446683	0.473903
-168.08	30	0.173251	0.173251	0.173251	0.173252	0.173252	0.173253	0.173254	0.173255	0.173258	0.173262	0.173268	0.173277	0.173291	0.173311	0.17334	0.173382	0.173442	0.173527	0.173647	0.173812	0.174039	0.174347	0.17476	0.175308	0.176027	0.176959	0.178156	0.179675	0.181582	0.183952	0.186865	0.190408	0.194674	0.199759	0.205761	0.212777	0.220901	0.230223	0.240825	0.252778	0.266142	0.280959	0.297258	0.315048	0.334319	0.355038	0.377153	0.400587
-161.696	35	0.173254	0.173254	0.173254	0.173254	0.173254	0.173255	0.173256	0.173258	0.17326	0.173263	0.173268	0.173275	0.173285	0.173299	0.173319	0.173348	0.173388	0.173443	0.173519	0.173624	0.173766	0.173958	0.174214	0.174553	0.174997	0.175576	0.176321	0.177273	0.178476	0.179984	0.181854	0.184154	0.186954	0.190334	0.194374	0.199162	0.204784	0.21133	0.218886	0.227534	0.237352	0.248408	0.260762	0.274459	0.289533	0.305999	0.323858	0.34309
-155.312	40	0.173254	0.173254	0.173254	0.173255	0.173255	0.173256	0.173257	0.173258	0.17326	0.173263	0.173266	0.173271	0.173277	0.173286	0.173299	0.173315	0.173339	0.173371	0.173416	0.173477	0.173561	0.173675	0.173828	0.174034	0.174306	0.174666	0.175135	0.175742	0.176521	0.177509	0.178752	0.180301	0.182212	0.184548	0.187377	0.190771	0.194805	0.199558	0.205109	0.211536	0.218916	0.227322	0.236819	0.247468	0.259319	0.272411	0.286771	0.302413
-148.928	45	0.173254	0.173255	0.173255	0.173255	0.173256	0.173256	0.173257	0.173257	0.173258	0.173259	0.17326	0.173262	0.173264	0.173267	0.173271	0.173277	0.173286	0.173299	0.173318	0.173345	0.173385	0.173443	0.173524	0.173638	0.173795	0.17401	0.1743	0.174685	0.175192	0.175849	0.176693	0.177764	0.179107	0.180774	0.182819	0.185306	0.188297	0.191862	0.196072	0.200998	0.206712	0.213286	0.220787	0.229278	0.238818	0.249456	0.261234	0.274181
-142.544	50	0.173257	0.173257	0.173257	0.173257	0.173257	0.173258	0.173258	0.173259	0.17326	0.173261	0.173262	0.173264	0.173267	0.173271	0.173276	0.173284	0.173293	0.173307	0.173326	0.173352	0.173388	0.173438	0.173506	0.173599	0.173726	0.173896	0.174124	0.174427	0.174823	0.17534	0.176004	0.176851	0.177921	0.179256	0.180908	0.182931	0.185383	0.188328	0.191831	0.195959	0.200781	0.206364	0.212774	0.220072	0.228315	0.237554	0.24783	0.259177
-136.16	55	0.173259	0.173259	0.173259	0.173259	0.173259	0.173259	0.17326	0.17326	0.173261	0.173263	0.173265	0.173268	0.173272	0.173278	0.173286	0.173297	0.173314	0.173336	0.173366	0.173408	0.173465	0.173542	0.173645	0.173782	0.173963	0.174199	0.174507	0.174903	0.17541	0.176051	0.176858	0.177863	0.179106	0.180628	0.182478	0.184706	0.187369	0.190523	0.194229	0.198547	0.203538	0.209259	0.215766	0.223111	0.231337	0.240482	0.250575	0.261636
-129.776	60	0.173253	0.173253	0.173253	0.173254	0.173254	0.173255	0.173255	0.173256	0.173257	0.173259	0.173261	0.173263	0.173266	0.173271	0.173277	0.173286	0.173299	0.173318	0.173346	0.173386	0.173445	0.173529	0.173647	0.173811	0.174036	0.174339	0.174741	0.175268	0.175949	0.176816	0.177905	0.179257	0.180915	0.182925	0.185335	0.188194	0.191552	0.19546	0.199966	0.205117	0.210958	0.217527	0.224862	0.232992	0.241941	0.251727	0.262356	0.273831
-123.392	65	0.173255	0.173256	0.173257	0.173258	0.173259	0.173261	0.173263	0.173266	0.173269	0.173273	0.173279	0.173285	0.173294	0.173305	0.17332	0.173339	0.173366	0.173402	0.173451	0.173518	0.173609	0.173733	0.173899	0.174121	0.174415	0.1748	0.1753	0.175941	0.176755	0.177777	0.179045	0.180603	0.182496	0.184773	0.187482	0.190675	0.194402	0.198713	0.203654	0.209268	0.215597	0.222674	0.230528	0.23918	0.248646	0.258933	0.270037	0.281949
-117.008	70	0.173258	0.173259	0.173261	0.173262	0.173264	0.173267	0.17327	0.173274	0.173278	0.173285	0.173293	0.173303	0.173317	0.173335	0.173358	0.173389	0.17343	0.173483	0.173555	0.173649	0.173772	0.173933	0.174143	0.174414	0.174762	0.175205	0.175765	0.176469	0.177344	0.178425	0.179749	0.181355	0.18329	0.185601	0.188339	0.191555	0.195303	0.199636	0.204608	0.210267	0.21666	0.22383	0.231811	0.240632	0.250314	0.260868	0.272294	0.284583
-110.624	75	0.173255	0.173256	0.173257	0.173258	0.17326	0.173262	0.173265	0.173268	0.173272	0.173277	0.173284	0.173292	0.173303	0.173317	0.173335	0.173359	0.17339	0.173432	0.173487	0.17356	0.173659	0.173789	0.173961	0.174188	0.174485	0.174871	0.175368	0.176005	0.176811	0.177824	0.179085	0.18064	0.182538	0.184835	0.187587	0.190855	0.194699	0.199181	0.20436	0.210294	0.217033	0.224626	0.233112	0.242522	0.252878	0.26419	0.276456	0.289665
-104.24	80	0.173254	0.173255	0.173256	0.173258	0.17326	0.173263	0.173267	0.173272	0.173278	0.173285	0.173295	0.173308	0.173324	0.173344	0.17337	0.173404	0.173447	0.173503	0.173576	0.173671	0.173794	0.173956	0.174166	0.17444	0.174795	0.175254	0.175844	0.176597	0.177549	0.178746	0.180236	0.182073	0.184317	0.187031	0.190283	0.19414	0.198671	0.203943	0.210021	0.216963	0.224822	0.233642	0.243457	0.25429	0.26615	0.279036	0.29293	0.307799
-97.856	85	0.173254	0.173254	0.173255	0.173257	0.173259	0.173261	0.173265	0.173269	0.173276	0.173285	0.173297	0.173314	0.173337	0.173369	0.173413	0.173472	0.173553	0.173661	0.173805	0.173995	0.174245	0.174571	0.174991	0.175528	0.17621	0.177068	0.178138	0.179461	0.181084	0.183058	0.185438	0.188285	0.191664	0.195639	0.200279	0.20565	0.211817	0.218841	0.226776	0.235671	0.245561	0.256472	0.268417	0.281393	0.295384	0.310356	0.32626	0.343031
-91.472	90	0.173253	0.173254	0.173254	0.173255	0.173257	0.173259	0.173261	0.173265	0.17327	0.173277	0.173287	0.173303	0.173325	0.173357	0.173404	0.17347	0.173565	0.173697	0.173881	0.174133	0.174473	0.174929	0.175529	0.176312	0.17732	0.1786	0.180206	0.182196	0.184635	0.187587	0.191122	0.195308	0.200213	0.205901	0.212435	0.219868	0.228248	0.237613	0.247992	0.259401	0.271844	0.285311	0.299779	0.315209	0.331546	0.34872	0.366646	0.38522
-85.088	95	0.173254	0.173255	0.173256	0.173258	0.17326	0.173263	0.173267	0.173273	0.173281	0.173292	0.173309	0.173331	0.173364	0.173409	0.173473	0.173562	0.173686	0.173855	0.174086	0.174397	0.174813	0.175362	0.17608	0.177009	0.178197	0.179701	0.181582	0.183911	0.186759	0.190207	0.194333	0.199218	0.204942	0.211578	0.219194	0.227849	0.237588	0.248445	0.26044	0.273573	0.287829	0.303175	0.31956	0.336914	0.35515	0.374164	0.393835	0.414025
-78.704	100	0.173255	0.173256	0.173257	0.173259	0.173262	0.173265	0.173269	0.173276	0.173284	0.173297	0.173314	0.173339	0.173373	0.173422	0.17349	0.173584	0.173714	0.173891	0.174132	0.174455	0.174886	0.175454	0.176196	0.177154	0.17838	0.179931	0.181872	0.184275	0.18722	0.190787	0.195064	0.200136	0.206087	0.212998	0.22094	0.229974	0.24015	0.251501	0.264042	0.277769	0.292659	0.308669	0.325732	0.343765	0.362663	0.382305	0.402551	0.423247
-72.32	105	0.173257	0.173258	0.17326	0.173261	0.173263	0.173266	0.173269	0.173274	0.173281	0.173291	0.173305	0.173325	0.173354	0.173396	0.173455	0.173541	0.173661	0.173828	0.174061	0.174379	0.174808	0.175383	0.17614	0.177128	0.178398	0.180012	0.182037	0.184545	0.187615	0.191328	0.195763	0.201	0.207115	0.214175	0.22224	0.231356	0.241557	0.252861	0.265268	0.278762	0.293307	0.308851	0.325323	0.342633	0.360679	0.379339	0.39848	0.417953
-65.936	110	0.173256	0.173257	0.173258	0.17326	0.173262	0.173265	0.173269	0.173275	0.173284	0.173296	0.173314	0.17334	0.173377	0.17343	0.173505	0.173609	0.173754	0.173953	0.174222	0.174584	0.175064	0.175694	0.176511	0.177557	0.178882	0.18054	0.18259	0.185095	0.188122	0.191737	0.196008	0.200997	0.206764	0.213361	0.220832	0.22921	0.238517	0.248762	0.259941	0.272034	0.285011	0.298824	0.313414	0.328709	0.344622	0.361058	0.377909	0.395058
-59.552	115	0.173255	0.173255	0.173256	0.173257	0.173258	0.173261	0.173264	0.173269	0.173276	0.173287	0.173304	0.173327	0.173361	0.17341	0.17348	0.173576	0.17371	0.173893	0.174139	0.174466	0.174897	0.175457	0.176176	0.177089	0.178233	0.179651	0.181388	0.183493	0.186015	0.189006	0.192515	0.19659	0.201275	0.206611	0.212632	0.219364	0.226827	0.235033	0.243983	0.253672	0.264085	0.275198	0.286979	0.29939	0.312383	0.325906	0.339897	0.35429
-53.168	120	0.173254	0.173255	0.173256	0.173257	0.173259	0.173262	0.173265	0.17327	0.173277	0.173286	0.1733	0.173319	0.173345	0.173381	0.173432	0.173501	0.173595	0.173722	0.173892	0.174116	0.174411	0.174792	0.175282	0.175901	0.176678	0.177639	0.178816	0.180239	0.181942	0.183956	0.186315	0.189047	0.192183	0.19575	0.199772	0.204273	0.209273	0.214792	0.220848	0.22746	0.234643	0.242414	0.250787	0.259775	0.269388	0.279633	0.290515	0.302031
-46.784	125	0.173257	0.173257	0.173257	0.173258	0.173258	0.17326	0.173261	0.173264	0.173267	0.173273	0.173281	0.173293	0.17331	0.173334	0.173368	0.173415	0.173478	0.173564	0.173677	0.173825	0.174014	0.174255	0.174555	0.174925	0.175376	0.175917	0.176559	0.177312	0.178188	0.179198	0.180353	0.181666	0.183153	0.184833	0.186728	0.188866	0.191279	0.194008	0.197097	0.200601	0.204576	0.209084	0.214194	0.219972	0.226486	0.233804	0.241986	0.25109
-40.4	130	0.173257	0.173258	0.173258	0.173259	0.17326	0.173262	0.173264	0.173267	0.173271	0.173277	0.173285	0.173296	0.173311	0.173332	0.173358	0.173393	0.173438	0.173495	0.173565	0.173652	0.173756	0.173879	0.174022	0.174185	0.174368	0.174569	0.174788	0.175023	0.175274	0.175541	0.175829	0.176144	0.176498	0.176912	0.177412	0.178033	0.178819	0.179827	0.18112	0.182773	0.184869	0.187496	0.19075	0.194729	0.199532	0.205258	0.212001	0.219849
-34.016	135	0.173253	0.173253	0.173254	0.173254	0.173255	0.173257	0.173259	0.173262	0.173265	0.173271	0.173279	0.173289	0.173303	0.173323	0.173348	0.173381	0.173424	0.173478	0.173546	0.17363	0.173731	0.173852	0.173994	0.174158	0.174345	0.174554	0.174787	0.175042	0.175322	0.175628	0.175965	0.176342	0.176771	0.177272	0.17787	0.178601	0.179506	0.18064	0.182064	0.183848	0.186073	0.188824	0.192193	0.196275	0.201167	0.206963	0.213757	0.221637
-27.632	140	0.173255	0.173255	0.173255	0.173256	0.173256	0.173258	0.173259	0.173262	0.173265	0.173271	0.173279	0.17329	0.173306	0.173329	0.173361	0.173404	0.173463	0.173542	0.173645	0.173781	0.173955	0.174176	0.174454	0.174799	0.175221	0.175733	0.176348	0.177077	0.177935	0.178935	0.180094	0.181428	0.182956	0.184698	0.186678	0.188926	0.191473	0.194355	0.197616	0.201304	0.205469	0.210168	0.215463	0.221414	0.228086	0.235541	0.24384	0.253039
-21.248	145	0.173258	0.173258	0.173258	0.173259	0.17326	0.173261	0.173263	0.173266	0.173271	0.173278	0.173288	0.173303	0.173324	0.173355	0.173397	0.173457	0.173538	0.173648	0.173795	0.17399	0.174245	0.174577	0.175001	0.175539	0.176214	0.17705	0.178076	0.179322	0.180819	0.1826	0.184699	0.187149	0.189983	0.193235	0.196936	0.201116	0.205804	0.211028	0.216814	0.223186	0.230169	0.237782	0.246047	0.254982	0.2646	0.274915	0.285935	0.297662
-14.864	150	0.173254	0.173254	0.173255	0.173255	0.173256	0.173257	0.173259	0.173262	0.173266	0.173273	0.173282	0.173296	0.173317	0.173347	0.17339	0.173451	0.173537	0.173657	0.173823	0.174048	0.17435	0.174752	0.175279	0.175962	0.176837	0.177941	0.179321	0.181022	0.183096	0.185596	0.188574	0.192083	0.196174	0.200895	0.20629	0.212395	0.219242	0.226856	0.235252	0.244439	0.254417	0.265176	0.276701	0.288965	0.301937	0.315574	0.329829	0.344644
-8.48	155	0.173254	0.173254	0.173254	0.173255	0.173255	0.173256	0.173258	0.173261	0.173265	0.173272	0.173282	0.173298	0.173321	0.173356	0.173406	0.173479	0.173581	0.173726	0.173925	0.174199	0.174568	0.175059	0.175706	0.176548	0.177627	0.178995	0.180708	0.182827	0.185417	0.188545	0.192281	0.196692	0.201845	0.2078	0.214613	0.222329	0.230985	0.240608	0.251208	0.262787	0.275331	0.288814	0.303193	0.318416	0.334415	0.351112	0.368415	0.386223
-2.096	160	0.173256	0.173257	0.173258	0.173259	0.173261	0.173264	0.173269	0.173275	0.173285	0.173299	0.17332	0.173349	0.173389	0.173447	0.173527	0.173637	0.173788	0.173992	0.174265	0.174629	0.175107	0.17573	0.176533	0.177559	0.178854	0.180475	0.182482	0.184942	0.187927	0.191513	0.195777	0.200801	0.20666	0.213429	0.221177	0.229963	0.239837	0.250837	0.262985	0.276287	0.290734	0.306297	0.32293	0.34057	0.359132	0.378518	0.398613	0.419284
4.288	165	0.173258	0.173258	0.173259	0.17326	0.173262	0.173264	0.173268	0.173273	0.17328	0.173291	0.173307	0.17333	0.173362	0.173408	0.173474	0.173566	0.173693	0.173869	0.174109	0.174433	0.174867	0.175441	0.176193	0.177167	0.178416	0.179999	0.181985	0.18445	0.187476	0.19115	0.195565	0.200816	0.206995	0.214194	0.222498	0.231984	0.242718	0.254752	0.26812	0.282842	0.298913	0.316309	0.334987	0.354877	0.375889	0.397913	0.420815	0.444445
10.672	170	0.173252	0.173252	0.173252	0.173253	0.173253	0.173254	0.173254	0.173256	0.173258	0.173262	0.173267	0.173275	0.173288	0.173309	0.173339	0.173385	0.173454	0.173554	0.1737	0.173907	0.174199	0.174605	0.17516	0.175909	0.176904	0.178211	0.179901	0.182058	0.184775	0.188151	0.192294	0.197315	0.203324	0.210431	0.21874	0.228346	0.239331	0.251763	0.26569	0.28114	0.29812	0.316612	0.336573	0.357937	0.380612	0.404482	0.429406	0.455222
17.056	175	0.173252	0.173252	0.173253	0.173254	0.173255	0.173257	0.17326	0.173264	0.173269	0.173277	0.173287	0.173303	0.173325	0.173356	0.1734	0.173463	0.17355	0.173672	0.173841	0.174073	0.174389	0.174815	0.175386	0.17614	0.177127	0.178405	0.180041	0.182111	0.184703	0.187911	0.191836	0.196586	0.202271	0.209003	0.216891	0.226036	0.236532	0.248459	0.261884	0.276852	0.293387	0.311492	0.331144	0.352291	0.374859	0.398745	0.423818	0.449925
23.44	180	0.173252	0.173253	0.173254	0.173255	0.173257	0.17326	0.173264	0.173269	0.173277	0.173289	0.173305	0.173328	0.17336	0.173405	0.173468	0.173554	0.173673	0.173833	0.174049	0.174337	0.174719	0.17522	0.175873	0.176716	0.177795	0.179162	0.180881	0.18302	0.185661	0.188889	0.192799	0.197492	0.203072	0.209645	0.217318	0.226191	0.236359	0.247907	0.260905	0.275406	0.291442	0.309025	0.328141	0.348749	0.370782	0.394147	0.418724	0.444365
29.824	185	0.173252	0.173253	0.173254	0.173255	0.173256	0.173258	0.173261	0.173265	0.173271	0.173279	0.17329	0.173306	0.173328	0.17336	0.173406	0.17347	0.173561	0.173689	0.173867	0.174112	0.174448	0.174904	0.175514	0.176322	0.177379	0.178748	0.180497	0.182706	0.185464	0.188865	0.193011	0.198006	0.203958	0.210972	0.219149	0.228582	0.239356	0.251538	0.265184	0.280328	0.296984	0.315146	0.334781	0.355835	0.378227	0.401853	0.426584	0.452268
36.208	190	0.173252	0.173253	0.173254	0.173255	0.173257	0.17326	0.173264	0.173269	0.173277	0.173288	0.173303	0.173326	0.173358	0.173403	0.173467	0.173557	0.173684	0.173858	0.174098	0.174424	0.174863	0.175446	0.176215	0.177217	0.178507	0.180149	0.182218	0.184793	0.187964	0.191824	0.196472	0.202009	0.208536	0.216149	0.224939	0.234989	0.246368	0.259132	0.27332	0.288951	0.306025	0.32452	0.344389	0.365566	0.387959	0.411455	0.435918	0.461191
42.592	195	0.173253	0.173254	0.173255	0.173257	0.17326	0.173264	0.17327	0.173278	0.173289	0.173306	0.173329	0.173362	0.173408	0.173473	0.173563	0.173688	0.173858	0.174089	0.174398	0.17481	0.175352	0.176058	0.176969	0.178133	0.179604	0.181445	0.183724	0.186517	0.189906	0.193977	0.198818	0.204521	0.211174	0.218861	0.227664	0.237651	0.248884	0.261408	0.275254	0.290436	0.306948	0.324766	0.343844	0.364114	0.38549	0.407863	0.431105	0.455069
48.976	200	0.173253	0.173254	0.173255	0.173256	0.173258	0.173261	0.173264	0.173269	0.173276	0.173285	0.173298	0.173317	0.173345	0.173383	0.173438	0.173515	0.173624	0.173775	0.173984	0.17427	0.174657	0.175174	0.175857	0.17675	0.177902	0.179373	0.181226	0.183534	0.186375	0.189833	0.193992	0.198941	0.204766	0.211549	0.219367	0.22829	0.238375	0.249669	0.262205	0.275999	0.29105	0.307343	0.324841	0.343492	0.363225	0.383951	0.405563	0.427938
55.36	205	0.173252	0.173252	0.173253	0.173253	0.173254	0.173255	0.173256	0.173257	0.173259	0.173261	0.173265	0.173271	0.17328	0.173294	0.173315	0.173348	0.173396	0.173467	0.173571	0.173719	0.173929	0.17422	0.174618	0.175155	0.175867	0.1768	0.178002	0.179532	0.181452	0.183831	0.186741	0.190258	0.19446	0.199424	0.205224	0.211931	0.219612	0.228324	0.238118	0.249031	0.261093	0.274318	0.288708	0.304251	0.32092	0.338673	0.357452	0.377183
61.744	210	0.173251	0.173251	0.173252	0.173252	0.173252	0.173253	0.173253	0.173254	0.173256	0.173259	0.173263	0.173269	0.173278	0.173291	0.173311	0.173339	0.173378	0.173434	0.173513	0.17362	0.173768	0.173967	0.174232	0.174582	0.175039	0.175628	0.176381	0.177331	0.17852	0.179991	0.181793	0.183981	0.186611	0.189744	0.193445	0.197779	0.202813	0.208614	0.215249	0.22278	0.231268	0.240767	0.251326	0.262984	0.275771	0.289705	0.304793	0.321026
68.128	215	0.173253	0.173254	0.173254	0.173255	0.173255	0.173256	0.173258	0.17326	0.173263	0.173267	0.173273	0.17328	0.17329	0.173304	0.173323	0.173348	0.173382	0.173426	0.173485	0.173561	0.173661	0.173791	0.173958	0.174171	0.174442	0.174786	0.175218	0.175759	0.176432	0.177266	0.178295	0.179555	0.181092	0.182955	0.1852	0.18789	0.191091	0.194877	0.199324	0.204512	0.210522	0.217435	0.225331	0.234284	0.244363	0.25563	0.268135	0.281916
74.512	220	0.173254	0.173255	0.173255	0.173256	0.173258	0.17326	0.173262	0.173265	0.173268	0.173273	0.173278	0.173285	0.173294	0.173304	0.173317	0.173332	0.173352	0.173375	0.173403	0.173437	0.17348	0.173532	0.173599	0.173683	0.173791	0.173931	0.174114	0.174355	0.174673	0.175091	0.175638	0.176351	0.177272	0.178452	0.179949	0.181829	0.184165	0.187036	0.19053	0.194735	0.199744	0.205653	0.212555	0.22054	0.229693	0.240094	0.251809	0.264896
80.896	225	0.173253	0.173254	0.173254	0.173255	0.173257	0.173259	0.173261	0.173264	0.173267	0.173272	0.173277	0.173284	0.173293	0.173304	0.173317	0.173333	0.173352	0.173375	0.173402	0.173436	0.173476	0.173526	0.173588	0.173667	0.173769	0.173902	0.174078	0.174313	0.174626	0.175044	0.175597	0.176326	0.177276	0.178503	0.180068	0.182042	0.184503	0.187535	0.191229	0.195679	0.200981	0.207233	0.214529	0.222962	0.232617	0.243571	0.25589	0.26963
87.28	230	0.173253	0.173254	0.173254	0.173255	0.173256	0.173257	0.173259	0.173261	0.173265	0.173269	0.173276	0.173285	0.173297	0.173314	0.173337	0.173369	0.173411	0.173467	0.173542	0.17364	0.173768	0.173932	0.174143	0.174411	0.174749	0.175174	0.175706	0.176366	0.177183	0.178189	0.179423	0.18093	0.18276	0.184973	0.187635	0.190818	0.194601	0.199068	0.204308	0.210411	0.217467	0.225565	0.234787	0.245211	0.256903	0.269918	0.284296	0.300063
93.664	235	0.173253	0.173253	0.173253	0.173254	0.173254	0.173255	0.173257	0.173259	0.173262	0.173266	0.173272	0.173281	0.173294	0.173313	0.17334	0.17338	0.173437	0.173517	0.17363	0.173786	0.173999	0.174287	0.174671	0.175177	0.175836	0.176682	0.177757	0.179106	0.18078	0.182835	0.18533	0.18833	0.1919	0.196111	0.201033	0.206737	0.213296	0.220777	0.229249	0.238772	0.249405	0.261196	0.274184	0.288398	0.303853	0.32055	0.338475	0.357593
100.048	240	0.173251	0.173251	0.173252	0.173253	0.173254	0.173256	0.173258	0.173262	0.173268	0.173277	0.173291	0.173311	0.173341	0.173383	0.173444	0.173531	0.173652	0.17382	0.174051	0.174363	0.174782	0.175337	0.176065	0.177007	0.178214	0.179743	0.181657	0.184027	0.186929	0.190444	0.194657	0.199653	0.205517	0.212332	0.220174	0.229114	0.239214	0.250524	0.263081	0.27691	0.292021	0.308406	0.326043	0.344892	0.364895	0.385978	0.408047	0.430994
106.432	245	0.173253	0.173254	0.173255	0.173256	0.173259	0.173262	0.173267	0.173275	0.173286	0.173303	0.173327	0.173362	0.173414	0.173487	0.173591	0.173738	0.173941	0.174221	0.1746	0.175111	0.175788	0.176678	0.177831	0.17931	0.181184	0.183532	0.186438	0.189997	0.194306	0.199465	0.205575	0.212736	0.221043	0.230581	0.241425	0.253638	0.267265	0.282332	0.298847	0.316796	0.336141	0.356822	0.37876	0.401848	0.425961	0.450952	0.476655	0.502886
112.816	250	0.173254	0.173254	0.173255	0.173257	0.173259	0.173262	0.173267	0.173274	0.173285	0.173301	0.173325	0.17336	0.173412	0.173489	0.1736	0.173758	0.173981	0.174294	0.174724	0.175309	0.176094	0.177133	0.178492	0.180243	0.182473	0.185275	0.188751	0.19301	0.198164	0.204329	0.211615	0.22013	0.229971	0.241225	0.253959	0.268225	0.284051	0.301446	0.32039	0.340839	0.362726	0.385956	0.410409	0.435942	0.462388	0.489561	0.517252	0.545235
119.2	255	0.173254	0.173255	0.173257	0.173259	0.173263	0.173268	0.173275	0.173285	0.173299	0.17332	0.17335	0.173392	0.173452	0.173538	0.173657	0.173824	0.174056	0.174373	0.174804	0.175383	0.176153	0.177167	0.178484	0.180178	0.18233	0.185031	0.188382	0.19249	0.19747	0.203435	0.210499	0.218773	0.228358	0.239344	0.251805	0.265795	0.281351	0.298482	0.317175	0.33739	0.359061	0.382095	0.406377	0.431763	0.458089	0.485167	0.51279	0.540731
125.584	260	0.173254	0.173255	0.173257	0.173259	0.173262	0.173267	0.173274	0.173283	0.173297	0.173317	0.173346	0.173387	0.173444	0.173526	0.173638	0.173795	0.174008	0.174299	0.174688	0.175207	0.175891	0.176781	0.17793	0.179396	0.181246	0.183558	0.186415	0.189908	0.194134	0.199195	0.205193	0.212228	0.220399	0.229797	0.240501	0.252579	0.266082	0.281043	0.297474	0.315365	0.334681	0.355364	0.377332	0.400477	0.424668	0.449753	0.475556	0.501883
131.968	265	0.173253	0.173254	0.173255	0.173257	0.173259	0.173263	0.173268	0.173275	0.173285	0.173299	0.17332	0.17335	0.173391	0.17345	0.173531	0.173643	0.173797	0.174006	0.174287	0.174663	0.17516	0.17581	0.176654	0.177737	0.179114	0.180845	0.183001	0.185657	0.188896	0.192806	0.197477	0.203002	0.209472	0.216974	0.22559	0.235393	0.246444	0.258791	0.272467	0.287485	0.303841	0.321511	0.34045	0.360593	0.381851	0.404118	0.427266	0.451147
138.352	270	0.173252	0.173252	0.173253	0.173253	0.173254	0.173255	0.173257	0.173259	0.173263	0.173269	0.173278	0.17329	0.173309	0.173337	0.173377	0.173435	0.173518	0.173634	0.173796	0.17402	0.174323	0.174731	0.175272	0.175981	0.1769	0.178076	0.179564	0.181427	0.18373	0.186548	0.189958	0.194043	0.198884	0.204566	0.21117	0.218773	0.227446	0.237252	0.248242	0.260456	0.273918	0.288638	0.304606	0.321795	0.34016	0.359634	0.380132	0.401549
144.736	275	0.173253	0.173253	0.173253	0.173254	0.173254	0.173255	0.173256	0.173258	0.17326	0.173264	0.173269	0.173276	0.173287	0.173302	0.173324	0.173355	0.173399	0.173462	0.173549	0.173669	0.173835	0.17406	0.174364	0.17477	0.175305	0.176004	0.176908	0.178064	0.179527	0.181358	0.183623	0.186398	0.18976	0.19379	0.198571	0.204184	0.210708	0.218219	0.22678	0.23645	0.247272	0.259278	0.272484	0.286889	0.302478	0.319215	0.337048	0.355909
151.12	280	0.173256	0.173256	0.173257	0.173257	0.173258	0.173258	0.173259	0.17326	0.173262	0.173264	0.173267	0.173271	0.173276	0.173284	0.173296	0.173312	0.173335	0.173368	0.173414	0.173481	0.173574	0.173704	0.173883	0.174128	0.174459	0.174901	0.175485	0.176246	0.177227	0.178476	0.180045	0.181996	0.18439	0.187295	0.19078	0.194915	0.199769	0.205407	0.21189	0.219275	0.227609	0.236931	0.24727	0.258644	0.27106	0.284511	0.298979	0.314433
157.504	285	0.173258	0.173258	0.173259	0.173259	0.173259	0.17326	0.173261	0.173262	0.173263	0.173266	0.173269	0.173273	0.173279	0.173289	0.173302	0.17332	0.173346	0.173383	0.173435	0.173506	0.173603	0.173736	0.173913	0.174149	0.174459	0.174862	0.175379	0.176037	0.176864	0.177893	0.17916	0.180705	0.18257	0.184801	0.187446	0.190553	0.194172	0.198354	0.203148	0.208601	0.214758	0.22166	0.229344	0.237838	0.247167	0.257347	0.268383	0.280274
163.888	290	0.173256	0.173256	0.173256	0.173257	0.173257	0.173257	0.173258	0.17326	0.173261	0.173264	0.173269	0.173275	0.173284	0.173296	0.173313	0.173336	0.173367	0.17341	0.173466	0.17354	0.173638	0.173764	0.173927	0.174136	0.174401	0.174737	0.175157	0.17568	0.176328	0.177123	0.178092	0.179267	0.180679	0.182365	0.184364	0.186716	0.189463	0.192649	0.196317	0.200509	0.205267	0.210628	0.216627	0.223295	0.230658	0.238734	0.247539	0.257079
170.272	295	0.173256	0.173256	0.173256	0.173256	0.173256	0.173256	0.173257	0.173258	0.173259	0.17326	0.173263	0.173266	0.173271	0.173278	0.173287	0.1733	0.173317	0.173341	0.173374	0.173419	0.173479	0.173561	0.17367	0.173815	0.174005	0.174253	0.174574	0.174985	0.175505	0.176157	0.176965	0.177959	0.179166	0.18062	0.182352	0.184398	0.186792	0.18957	0.192766	0.196413	0.200545	0.205193	0.210384	0.216147	0.222504	0.229475	0.23708	0.245331
176.656	300	0.173257	0.173257	0.173258	0.173258	0.173258	0.173258	0.173259	0.17326	0.173261	0.173263	0.173265	0.173269	0.173275	0.173282	0.173293	0.173308	0.173329	0.173357	0.173396	0.173448	0.173517	0.17361	0.173731	0.173888	0.17409	0.174347	0.174672	0.175077	0.175578	0.176193	0.176941	0.177842	0.17892	0.180199	0.181707	0.183472	0.185524	0.187895	0.190619	0.19373	0.197264	0.201256	0.205743	0.21076	0.216341	0.222519	0.229326	0.236788
183.04	305	0.173258	0.173258	0.173258	0.173259	0.173259	0.173259	0.17326	0.173261	0.173263	0.173265	0.173268	0.173272	0.173278	0.173286	0.173296	0.17331	0.173328	0.173352	0.173383	0.173423	0.173475	0.173541	0.173625	0.17373	0.173863	0.174028	0.174235	0.17449	0.174807	0.175197	0.175676	0.176264	0.176981	0.177852	0.178907	0.180178	0.1817	0.183513	0.18566	0.188187	0.191141	0.194574	0.198534	0.203074	0.208244	0.214092	0.220664	0.228003
189.424	310	0.173255	0.173255	0.173255	0.173255	0.173256	0.173256	0.173257	0.173258	0.173259	0.173261	0.173264	0.173268	0.173272	0.173279	0.173287	0.173297	0.17331	0.173327	0.173347	0.173372	0.173403	0.173439	0.173483	0.173537	0.173602	0.173683	0.173783	0.173909	0.17407	0.174277	0.174547	0.174898	0.175355	0.175947	0.17671	0.177685	0.178918	0.180461	0.182372	0.18471	0.187541	0.190929	0.194941	0.199641	0.205093	0.211357	0.218486	0.22653
195.808	315	0.173254	0.173255	0.173255	0.173256	0.173257	0.173259	0.173261	0.173263	0.173267	0.173271	0.173277	0.173285	0.173295	0.173309	0.173327	0.17335	0.17338	0.173419	0.173468	0.173531	0.17361	0.173709	0.173834	0.173988	0.17418	0.174416	0.174707	0.175063	0.175501	0.176035	0.176688	0.177484	0.178451	0.179624	0.181042	0.182749	0.184795	0.187233	0.190121	0.193522	0.197499	0.202117	0.207441	0.213531	0.220448	0.228243	0.236965	0.246651
202.192	320	0.173258	0.173259	0.17326	0.173261	0.173263	0.173266	0.17327	0.173275	0.173282	0.173292	0.173305	0.173323	0.173348	0.17338	0.173424	0.173481	0.173558	0.173658	0.173788	0.173957	0.174173	0.174448	0.174795	0.17523	0.175769	0.176434	0.177247	0.178234	0.179423	0.180845	0.182534	0.184527	0.186862	0.189582	0.192729	0.196348	0.200487	0.205192	0.21051	0.216488	0.223168	0.230593	0.2388	0.24782	0.25768	0.268398	0.279984	0.292438
208.576	325	0.173255	0.173255	0.173256	0.173258	0.173259	0.173262	0.173265	0.17327	0.173276	0.173286	0.1733	0.173319	0.173347	0.173386	0.173442	0.173519	0.173625	0.173771	0.173969	0.174234	0.174584	0.175043	0.175636	0.176395	0.177353	0.17855	0.180029	0.181835	0.184017	0.186626	0.189715	0.193335	0.197537	0.202373	0.207888	0.214127	0.221129	0.228927	0.237549	0.247014	0.257337	0.26852	0.280559	0.293439	0.307134	0.321608	0.336815	0.352695
214.96	330	0.173252	0.173253	0.173253	0.173254	0.173255	0.173257	0.173259	0.173263	0.173268	0.173276	0.173288	0.173306	0.173333	0.173373	0.17343	0.173513	0.173632	0.1738	0.174034	0.174354	0.174789	0.175371	0.176138	0.177136	0.178417	0.18004	0.182068	0.184571	0.18762	0.191289	0.195651	0.200777	0.206735	0.213582	0.221372	0.230145	0.23993	0.250746	0.262596	0.275471	0.289346	0.304185	0.319935	0.336532	0.353897	0.371937	0.390548	0.409613
221.344	335	0.173255	0.173256	0.173257	0.173258	0.173261	0.173264	0.173269	0.173276	0.173286	0.173301	0.173322	0.173353	0.173397	0.173459	0.173547	0.173671	0.173842	0.174076	0.174393	0.17482	0.175385	0.176128	0.177092	0.178329	0.179898	0.181865	0.184303	0.187292	0.190913	0.195252	0.200394	0.20642	0.21341	0.221432	0.230547	0.2408	0.252224	0.264835	0.27863	0.293588	0.309669	0.326814	0.344946	0.363968	0.383767	0.404215	0.425167	0.446466
227.728	340	0.173255	0.173256	0.173258	0.17326	0.173263	0.173267	0.173273	0.173282	0.173294	0.173312	0.173338	0.173375	0.173427	0.173501	0.173603	0.173744	0.173938	0.174201	0.174553	0.175022	0.175637	0.176439	0.17747	0.178785	0.180443	0.182511	0.185064	0.188185	0.191958	0.196474	0.201824	0.208099	0.215385	0.223762	0.2333	0.244057	0.256075	0.269379	0.283971	0.299836	0.316934	0.335202	0.354557	0.37489	0.396076	0.417968	0.440399	0.463192
234.112	345	0.173256	0.173257	0.173259	0.173261	0.173264	0.173267	0.173272	0.173278	0.173286	0.173298	0.173314	0.173337	0.17337	0.173416	0.173481	0.173573	0.173703	0.173883	0.174134	0.174478	0.174945	0.175573	0.176407	0.177502	0.17892	0.180735	0.183029	0.185891	0.189418	0.193708	0.198864	0.204985	0.212167	0.220495	0.230045	0.240876	0.253032	0.266534	0.281385	0.297563	0.315026	0.333708	0.353521	0.374354	0.396079	0.418545	0.441587	0.465022
240.496	350	0.173254	0.173254	0.173255	0.173256	0.173257	0.173259	0.173262	0.173265	0.17327	0.173278	0.17329	0.173307	0.173333	0.173372	0.173429	0.173511	0.17363	0.173799	0.174036	0.174364	0.174812	0.175416	0.17622	0.177273	0.178636	0.180377	0.18257	0.185298	0.188648	0.192709	0.197573	0.203329	0.210061	0.217847	0.226753	0.236833	0.248125	0.260651	0.274416	0.289404	0.305582	0.322896	0.341277	0.360633	0.380859	0.401831	0.423409	0.44544
246.88	355	0.173254	0.173255	0.173257	0.173258	0.173261	0.173265	0.17327	0.173277	0.173288	0.173304	0.173326	0.173357	0.173402	0.173465	0.173552	0.173671	0.173835	0.174056	0.174351	0.174742	0.175254	0.175917	0.176767	0.177844	0.179194	0.180867	0.18292	0.185412	0.188403	0.191959	0.196142	0.201016	0.206642	0.213075	0.220366	0.22856	0.237693	0.247793	0.258877	0.270953	0.284016	0.29805	0.313028	0.328907	0.345633	0.36314	0.381344	0.400153
253.264	360	0.173253	0.173254	0.173255	0.173257	0.173259	0.173262	0.173266	0.173273	0.173282	0.173294	0.173313	0.173338	0.173374	0.173423	0.173491	0.173582	0.173705	0.173869	0.174085	0.174366	0.174729	0.175192	0.175777	0.176509	0.177417	0.178531	0.179888	0.181524	0.18348	0.185801	0.188531	0.191719	0.195414	0.199665	0.204524	0.210038	0.216257	0.223227	0.23099	0.239584	0.249044	0.259397	0.270662	0.28285	0.295964	0.309994	0.324922	0.340714
259.648	365	0.173253	0.173253	0.173254	0.173255	0.173256	0.173257	0.173259	0.173262	0.173266	0.173271	0.173278	0.173287	0.173299	0.173316	0.173338	0.173369	0.173409	0.173462	0.173532	0.173624	0.173743	0.173897	0.174095	0.174347	0.174667	0.175071	0.175576	0.176206	0.176985	0.177945	0.179121	0.180551	0.182282	0.184364	0.186853	0.189809	0.193297	0.197388	0.202151	0.20766	0.213987	0.221203	0.229374	0.238562	0.248821	0.260193	0.272711	0.286396
266.032	370	0.173253	0.173254	0.173254	0.173255	0.173256	0.173257	0.173258	0.17326	0.173262	0.173265	0.173269	0.173273	0.173278	0.173285	0.173293	0.173304	0.173317	0.173333	0.173354	0.173379	0.17341	0.173449	0.173499	0.17356	0.173639	0.17374	0.173871	0.174042	0.174266	0.174563	0.174956	0.175476	0.176159	0.177051	0.178208	0.179692	0.181575	0.183938	0.186868	0.190459	0.194806	0.200009	0.206164	0.213363	0.221695	0.231237	0.242054	0.254201
272.416	375	0.173254	0.173255	0.173256	0.173257	0.173258	0.17326	0.173262	0.173265	0.173269	0.173273	0.173278	0.173284	0.173291	0.1733	0.173311	0.173325	0.173341	0.173362	0.173387	0.173419	0.173459	0.17351	0.173575	0.173659	0.173768	0.173908	0.17409	0.174326	0.174632	0.175028	0.175539	0.176195	0.177033	0.178096	0.179434	0.181108	0.183181	0.185727	0.188823	0.192555	0.197008	0.202272	0.208435	0.215583	0.223797	0.23315	0.243707	0.255521
278.8	380	0.173256	0.173257	0.173258	0.173259	0.173261	0.173263	0.173266	0.17327	0.173275	0.17328	0.173287	0.173296	0.173308	0.173322	0.17334	0.173364	0.173394	0.173434	0.173486	0.173554	0.173644	0.173762	0.173918	0.174123	0.174389	0.174734	0.175177	0.175741	0.176455	0.17735	0.17846	0.179827	0.181494	0.183511	0.185928	0.188802	0.192191	0.196155	0.200758	0.206063	0.21213	0.219022	0.226797	0.235507	0.245202	0.255923	0.267701	0.280561
285.184	385	0.173253	0.173254	0.173255	0.173256	0.173258	0.17326	0.173263	0.173267	0.173273	0.17328	0.17329	0.173304	0.173322	0.173347	0.17338	0.173424	0.173484	0.173563	0.173667	0.173806	0.173987	0.174222	0.174527	0.174918	0.175416	0.176045	0.176834	0.177815	0.179024	0.180501	0.182291	0.184442	0.187006	0.190035	0.193586	0.197713	0.202473	0.207921	0.214109	0.221086	0.228895	0.237577	0.247164	0.25768	0.269142	0.281559	0.294929	0.309239
291.568	390	0.173253	0.173253	0.173254	0.173254	0.173255	0.173257	0.173259	0.173262	0.173267	0.173274	0.173285	0.1733	0.173322	0.173352	0.173394	0.173453	0.173533	0.173642	0.173788	0.173982	0.174238	0.174572	0.175003	0.175556	0.176256	0.177137	0.178232	0.179584	0.181235	0.183234	0.185634	0.188489	0.191856	0.195795	0.200363	0.205618	0.211617	0.218412	0.22605	0.234574	0.244018	0.254409	0.265765	0.278092	0.291387	0.305634	0.320807	0.336866
297.952
304.336
310.72
317.104
323.488
329.872
336.256
342.64
349.024
355.408
361.792
368.176
374.56
380.944
387.328
393.712
400.096
406.48
412.864
419.248
425.632
432.016
438.4
444.784
451.168
457.552
463.936
470.32
476.704
483.088
489.472
495.856
502.24
508.624
515.008
521.392
527.776
534.16
540.544
546.928
553.312
559.696
566.08
572.464
578.848
585.232
591.616
598
604.384
610.768
617.152
623.536
629.92
636.304
642.688
649.072
655.456
661.84
668.224
674.608
680.992
687.376
693.76
700.144
706.528
712.912
719.296
725.68
732.064
738.448
744.832
751.216
757.6
763.984
770.368
776.752
783.136
789.52
795.904
802.288
808.672
815.056
821.44
827.824
834.208
840.592
846.976
853.36
859.744
866.128
872.512
878.896
885.28
891.664
898.048
904.432
910.816
917.2
923.584
929.968
936.352
942.736
949.12
955.504
961.888
968.272
974.656
981.04
987.424
993.808
1000.19
1006.58
1012.96
1019.34
1025.73
1032.11
1038.5
1044.88
1051.26
1057.65
1064.03
1070.42
1076.8
[truncated: 152 more columns]
