# Supplementary material for: Quantum gas magnifier for sub-lattice-resolved imaging of 3D quantum systems
Source: Nature. 2021 Nov 24;599(7886):571–5. doi: 10.1038/s41586-021-04011-2 (PMC8612934; doi:10.1038/s41586-021-04011-2)
Supplement: Supplementary file 5 — Source Data Extended Data Fig. 2 [file 41586_2021_4011_MOESM5_ESM.xls]

## Sheet: EDFig2_a
radialPosition_85kHz_ED2a	density_85kHz_2c_ED2a		radialPosition_85kHz_theory_ED2a	density_85kHz_theory_comb_ED2a	density_85kHz_theory_BEC_ED2a	density_85kHz_theory_therm_ED2a
23.5693	-2.02268		0	1072.15	801.303	274.756
23.7771	0.676281		0.173335	1068.87	797.937	274.843
22.4757	-0.0591213		0.346669	1059.27	788.266	274.914
22.6273	0.736358		0.520004	1043.31	772.148	275.074
22.8218	-5.66353		0.693338	1021.06	749.584	275.389
23.058	2.77337		0.866673	992.605	720.572	275.946
21.4662	1.00779		1.04001	958.064	685.114	276.863
21.5555	-1.31295		1.21334	917.58	643.208	278.284
21.6905	2.80864		1.38668	871.668	595.489	280.091
21.8704	-1.66803		1.56001	822.61	545.908	280.614
22.0942	3.2219		1.73335	768.553	490.494	281.971
22.3605	-4.65822		1.90668	710.334	430.306	283.941
20.5534	5.5971		2.08002	650.867	370.287	284.493
20.5738	11.0597		2.25335	587.946	305.567	286.291
20.6426	12.9734		2.42668	525.787	243.4	286.3
20.7595	13.6104		2.60002	463.305	180.857	286.361
20.9236	6.78205		2.77335	402.643	121.061	285.494
21.1338	5.24252		2.94669	346.267	67.6514	282.529
21.3887	5.35595		3.12002	296.674	24.2669	276.32
21.6867	8.67198		3.29336	261.211	3.91264	261.211
19.7505	9.80689		3.46669	238.52	3.91264	238.52
19.6957	14.243		3.64003	217.643	3.91264	217.643
19.6917	5.75103		3.81336	198.381	3.91264	198.381
19.7383	18.4627		3.9867	180.586	3.91264	180.586
19.8353	1.26089		4.16003	164.141	3.91264	164.141
19.9819	17.4908		4.33336	148.952	3.91264	148.952
20.1771	11.3326		4.5067	134.935	3.91264	134.935
20.4195	-3.08023		4.68003	122.019	3.91264	122.019
20.7074	11.2819		4.85337	110.136	3.91264	110.136
21.0389	4.68172		5.0267	99.2255	3.91264	99.2255
19.0716	5.73958		5.20004	89.228	3.91264	89.228
18.9358	19.5572		5.37337	80.0884	3.91264	80.0884
18.8522	14.612		5.54671	71.7534	3.91264	71.7534
18.8213	17.7426		5.72004	64.1715	3.91264	64.1715
18.8436	2.06826		5.89338	57.293	3.91264	57.293
18.9188	6.31269		6.06671	51.0698	3.91264	51.0698
19.0462	-0.822537		6.24005	45.4557	3.91264	45.4557
19.2249	-1.7927		6.41338	40.4057	3.91264	40.4057
19.4535	-1.34918		6.58671	35.8769	3.91264	35.8769
19.7301	4.00586		6.76005	31.8279	3.91264	31.8279
20.0528	9.55637		6.93338	28.2191	3.91264	28.2191
20.4194	2.39481		7.10672	25.0131	3.91264	25.0131
18.5302	3.83802		7.28005	22.1739	3.91264	22.1739
18.3087	11.5742		7.45339	19.6681	3.91264	19.6681
18.1396	24.8544		7.62672	17.4636	3.91264	17.4636
18.0246	15.0004		7.80006	15.5309	3.91264	15.5309
17.9645	13.2659		7.97339	13.8423	3.91264	13.8423
17.96	16.2832		8.14673	12.3719	3.91264	12.3719
18.0112	13.7858		8.32006	11.096	3.91264	11.096
18.1174	9.77065		8.4934	9.99274	3.91264	9.99274
18.2778	-8.7154		8.66673	9.04213	3.91264	9.04213
18.491	-6.87003		8.84006	8.22595	3.91264	8.22595
18.7552	2.19974		9.0134	7.52767	3.91264	7.52767
19.0682	5.43156		9.18673	6.9324	3.91264	6.9324
19.4277	4.67432		9.36007	6.42676	3.91264	6.42676
19.8311	-8.85173		9.5334	5.99881	3.91264	5.99881
18.1387	1.12567		9.70674	5.6379	3.91264	5.6379
17.8283	0.169595		9.88007	5.33465	3.91264	5.33465
17.5695	11.9204		10.0534	5.08075	3.91264	5.08075
17.3645	19.9343		10.2267	4.86896	3.91264	4.86896
17.2153	13.2153		10.4001	4.69292	3.91264	4.69292
17.1232	25.1277		10.5734	4.54713	3.91264	4.54713
17.0893	11.3217		10.7467	4.42684	3.91264	4.42684
17.1138	11.7938		10.9201	4.32794	3.91264	4.32794
17.1966	12.2155		11.0934	4.24692	3.91264	4.24692
17.3367	8.04098		11.2667	4.1808	3.91264	4.1808
17.5328	2.87196		11.4401	4.12702	3.91264	4.12702
17.7831	5.76017		11.6134	4.08345	3.91264	4.08345
18.0853	7.13688		11.7868	4.04826	3.91264	4.04826
18.4368	17.4662		11.9601	4.01996	3.91264	4.01996
18.835	9.61431		12.1334	3.99728	3.91264	3.99728
19.2768	0.440091		12.3068	3.97916	3.91264	3.97916
17.9068	5.87835		12.4801	3.96474	3.91264	3.96474
17.5069	4.0874		12.6534	3.95331	3.91264	3.95331
17.1561	8.2583		12.8268	3.94428	3.91264	3.94428
16.8573	6.21236		13.0001	3.93717	3.91264	3.93717
16.6135	11.8646		13.1734	3.93159	3.91264	3.93159
16.427	4.33303		13.3468	3.92723	3.91264	3.92723
16.2999	26.4528		13.5201	3.92384	3.91264	3.92384
16.2335	22.2007		13.6934	3.9212	3.91264	3.9212
16.2285	11.1406		13.8668	3.91917	3.91264	3.91917
16.2851	14.1057		14.0401	3.9176	3.91264	3.9176
16.4025	15.2844		14.2134	3.91639	3.91264	3.91639
16.5795	4.09792		14.3868	3.91547	3.91264	3.91547
16.8143	5.63922		14.5601	3.91477	3.91264	3.91477
17.1044	14.8609		14.7334	3.91423	3.91264	3.91423
17.447	12.4226		14.9068	3.91383	3.91264	3.91383
17.8392	10.2868		15.0801	3.91352	3.91264	3.91352
18.2777	7.62215		15.2534	3.91329	3.91264	3.91329
18.7594	2.15186		15.4268	3.91312	3.91264	3.91312
17.8408	-1.93221		15.6001	3.913	3.91264	3.913
17.3532	9.09636		15.7734	3.9129	3.91264	3.9129
16.9107	10.4802		15.9468	3.91283	3.91264	3.91283
16.517	8.84418		16.1201	3.91278	3.91264	3.91278
16.1756	4.29457		16.2935	3.91274	3.91264	3.91274
15.8899	10.4453		16.4668	3.91271	3.91264	3.91271
15.663	7.33197		16.6401	3.91269	3.91264	3.91269
15.4974	15.8583		16.8135	3.91268	3.91264	3.91268
15.395	23.0427		16.9868	3.91266	3.91264	3.91266
15.3573	28.4961		17.1601	3.91266	3.91264	3.91266
15.3846	13.462
15.4765	19.3504
15.6321	11.8504
15.8493	-10.8772
16.1258	5.89912
16.4584	3.58495
16.8439	11.6772
17.2788	7.21698
17.7594	5.91121
18.2821	-0.305423
17.9426	-0.704879
17.3717	-4.47348
16.8409	1.78912
16.354	3.29033
15.9152	4.05216
15.5284	7.86024
15.1977	9.19887
14.9268	2.79012
14.719	21.4279
14.577	18.051
14.5027	11.0821
14.4971	10.2114
14.5604	4.81409
14.6916	3.02565
14.889	-0.187163
15.15	-0.765693
15.4713	-3.87172
15.8493	12.0204
16.28	5.87958
16.7594	1.04435
17.2834	2.38878
17.8481	7.26179
18.2093	-1.81575
17.5619	2.14276
16.9487	-6.58627
16.3737	3.69651
15.841	-7.89256
15.355	10.6425
14.9202	5.79026
14.5414	1.56144
14.2229	8.14468
13.9689	14.2997
13.7829	10.3212
13.6678	6.84954
13.6252	15.9864
13.656	-8.89461
13.7595	5.5973
13.9343	1.13377
14.1776	-6.08264
14.4859	3.23696
14.8553	1.50894
15.2814	-0.955088
15.7594	6.78968
16.2849	-7.22461
16.8534	8.86635
17.4607	13.9862
18.6339	3.21539
17.9182	-2.42041
17.2308	-3.04758
16.5753	-1.88111
15.9555	4.18906
15.3759	6.10935
14.841	0.256964
14.356	2.397
13.926	-10.9962
13.5563	12.862
13.2519	5.98542
13.0173	9.83649
12.8565	11.4927
12.7722	9.78721
12.7659	-8.07845
12.8377	-4.98292
12.9864	9.73545
13.2093	5.49064
13.5027	1.4339
13.8623	5.26219
14.2829	-1.25887
14.7594	4.86002
15.2866	9.60707
15.8593	2.26347
16.4729	6.15283
17.123	2.40016
19.2059	0.772465
18.4311	0.199778
17.6789	1.88108
16.9523	5.804
16.2549	-2.77382
15.5904	-5.77538
14.9632	-5.34543
14.3784	-9.10196
13.8411	-3.48891
13.3572	-3.74238
12.9327	1.20932
12.5735	15.9866
12.2854	12.0675
12.0736	5.53312
11.9419	16.7837
11.8932	3.34771
11.9284	5.22498
12.0469	5.04847
12.246	-0.84648
12.5222	7.44606
12.8703	13.5209
13.2847	5.07266
13.7594	1.27253
14.2885	2.65927
14.866	7.63255
15.4867	1.07751
16.1455	14.0616
16.8379	0.335578
19.9125	2.95458
19.0879	7.40735
18.2807	2.93127
17.4936	4.67864
16.7291	9.95479
15.9907	6.72762
15.2821	-3.03778
14.6075	-0.228229
13.9721	6.30189
13.3813	8.56932
12.8412	-3.21293
12.3586	-2.29618
11.9405	5.83953
11.5937	4.37657
11.3249	8.14864
11.1396	13.3826
11.0422	13.7981
11.0349	16.1889
11.1179	12.4404
11.2892	4.78661
11.545	0.845717
11.8796	-0.792849
12.2867	11.8681
12.7594	9.74467
13.2907	8.48872
13.8737	5.07801
14.5024	6.16961
15.171	13.9602
15.8744	3.77388
16.6083	12.085
20.7401	-0.678886
19.8743	-4.83444
19.0218	0.723943
18.1842	6.94811
17.3639	21.9703
16.5634	11.4629
15.7855	-0.781586
15.034	9.11077
14.313	3.58658
13.6272	12.4777
12.9823	-7.04684
12.3846	9.76112
11.8413	1.43312
11.3603	4.66435
10.9497	21.309
10.6176	20.064
10.3717	15.3429
10.2182	24.7122
10.1612	27.2028
10.2024	15.7014
10.3406	6.55319
10.572	11.0149
10.8906	1.42149
11.2892	10.0363
11.7594	19.1134
12.2932	14.5801
12.8826	-4.01779
13.5204	2.44096
14.2	14.37
14.9157	5.37793
15.6626	3.91671
16.4364	3.84048
21.6747	0.898268
20.7757	5.74882
19.8864	3.25901
19.0081	1.92239
18.1424	9.95152
17.2912	5.93635
16.4568	-6.55388
15.6418	0.0765424
14.8494	12.3128
14.0834	14.2076
13.3485	4.56491
12.6499	-10.4236
11.9941	-13.8847
11.3885	-10.8377
10.8415	-5.93759
10.3622	10.7842
9.96068	31.4569
9.64645	24.3045
9.4283	28.9031
9.31299	21.5227
9.30434	22.4494
9.40264	16.7159
9.60461	12.6146
9.90391	-4.46508
10.2921	4.0659
10.7594	9.10309
11.2962	7.15064
11.893	8.50441
12.5412	11.6281
13.2333	5.23441
13.9628	10.6848
14.7241	16.5235
15.5125	-3.14868
16.3241	-0.691118
22.7032	0.958271
21.7778	7.03276
20.8594	3.0351
19.9487	14.4578
19.0471	7.03198
18.1557	0.430393
17.2762	-5.3622
16.4106	-5.75059
15.561	1.56586
14.7304	6.45459
13.9221	9.09258
13.1401	12.0373
12.3896	-3.40744
11.6765	-11.5784
11.0082	3.01442
10.3932	-4.0438
9.84162	4.9462
9.36464	24.2164
8.97415	26.6901
8.68184	39.4367
8.49783	34.339
8.42924	23.6916
8.47886	19.0875
8.64465	12.0547
8.92014	2.52444
9.29558	8.09011
9.75944	3.15286
10.2998	-7.52982
10.9052	8.94702
11.5656	11.3849
12.272	7.24309
13.017	11.8111
13.7942	12.445
14.5986	10.7289
15.4259	11.3863
16.2726	6.68244
23.8134	-1.95456
22.8674	-1.88414
21.9261	8.06336
20.9903	12.4379
20.0607	9.63994
19.1382	9.02674
18.2239	15.9622
17.3191	-9.12754
16.4252	1.92531
15.5444	3.2848
14.6788	10.4027
13.8313	11.9538
13.0056	-4.99533
12.2059	2.69264
11.4378	-7.63055
10.708	-9.8769
10.025	2.20297
9.39888	-6.98256
8.84182	19.9318
8.3676	30.6419
7.99097	39.4936
7.72622	28.3954
7.58508	34.679
7.57445	21.3267
7.69488	40.4447
7.94041	25.2362
8.29994	8.98653
8.75945	13.3819
9.30413	1.18054
9.91997	-1.4085
10.5946	5.53535
11.3174	3.46685
12.0798	2.09303
12.8748	2.10983
13.6967	5.91851
14.541	17.9555
15.4038	1.62694
16.2824	-0.256666
24.9944	-2.58042
24.0325	-7.41039
23.0737	4.39516
22.1187	6.05578
21.1678	7.57831
20.2216	4.32709
19.2809	5.71093
18.3464	3.77302
17.4193	4.14508
16.5006	5.93045
15.592	4.63128
14.6952	7.61062
13.8126	10.2391
12.947	8.93493
12.1023	-5.98251
11.2829	-1.05576
10.4949	3.12548
9.74584	-1.20231
9.04545	5.23663
8.4059	16.6839
7.84207	36.6074
7.37136	25.6433
7.01255	44.4154
6.78342	46.5073
6.69729	51.4827
6.75963	37.6447
6.96645	33.4796
7.3055	10.785
7.75947	18.5027
8.30953	12.7489
8.93796	24.5932
9.62944	14.9135
10.3714	6.5803
11.1536	-3.39502
11.9684	5.49046
12.8094	-5.4993
13.6719	11.3128
14.552	13.808
15.4466	13.7948
16.3535	-3.08787
25.2626	-0.0388803
24.2907	2.09383
23.3212	6.40888
22.3544	1.10747
21.3906	2.36934
20.4303	2.14349
19.4739	13.9941
18.5222	-0.57692
17.5759	1.51481
16.6358	3.95629
15.7032	2.84137
14.7794	8.52295
13.8661	-9.01323
12.9656	2.88465
12.0808	-0.665493
11.2154	5.21312
10.3742	-0.70467
9.56361	8.54338
8.79213	7.69397
8.07096	22.7473
7.41481	28.1643
6.84239	43.0931
6.3763	51.679
6.0412	55.3706
5.85961	76.862
5.84585	54.2263
6.00107	61.6971
6.31282	38.6065
6.75949	38.2503
7.31639	30.5006
7.96043	17.4634
8.67222	10.268
9.43643	-1.06275
10.2413	0.836787
11.0781	5.28915
11.94	4.32756
12.8219	-1.03989
13.7201	5.05701
14.6315	11.6068
15.5537	6.99449
16.4851	2.2728
24.587	-0.309593
23.6085	-2.6428
22.6318	8.6891
21.6573	14.9469
20.6852	-2.65156
19.7159	10.95
18.7498	6.82652
17.7875	8.42862
16.8295	0.464338
15.8768	13.0456
14.9302	-2.26548
13.991	7.93723
13.0609	6.07345
12.142	-3.08916
11.2368	1.12915
10.3492	-1.71567
9.48388	6.80253
8.64771	4.244
7.84996	20.4604
7.10357	22.6678
6.42648	44.2226
5.84282	66.306
5.38307	71.2611
5.08098	105.089
4.96541	106.841
5.04918	88.0954
5.32288	85.9283
5.75951	67.0623
6.32542	57.693
6.98926	31.504
7.72585	14.7617
8.51632	9.99719
9.34701	7.10676
10.2081	-2.15726
11.0925	0.885654
11.9951	-6.31161
12.9121	2.72464
13.8406	7.74654
14.7784	6.51539
15.7238	6.72285
16.6757	6.53599
23.9341	-0.430472
22.9495	9.2666
21.9663	6.66909
20.9847	-3.27422
20.0049	-5.89318
19.0272	8.53503
18.052	11.0263
17.0796	4.72192
16.1106	11.6051
15.1457	0.527942
14.1856	15.8015
13.2314	8.96007
12.2845	2.65121
11.3467	5.8886
10.4205	10.7445
9.50922	-3.83773
8.61767	18.0451
7.75262	7.78839
6.92402	28.6955
6.14662	45.46
5.44241	67.0464
4.84343	102.556
4.39291	150.788
4.13964	153.461
4.12014	151.136
4.33756	166.464
4.75955	144.635
5.33781	83.9097
6.02753	40.3877
6.79486	32.5819
7.61636	10.2679
8.47631	6.3131
9.36412	10.1528
10.2726	10.147
11.1966	-6.43974
12.1327	3.76467
13.0783	3.8388
14.0314	9.54577
14.9907	12.5223
15.9549	8.7527
16.9233	0.515328
23.3058	-0.0705096
22.3159	-6.14262
21.327	6.16532
20.3391	-5.21124
19.3525	4.76347
18.3673	10.2366
17.3838	-2.20507
16.4023	3.72315
15.4231	3.72131
14.4469	-8.33969
13.4741	5.65815
12.5056	10.4389
11.5425	8.39408
10.5862	1.47905
9.63881	4.44412
8.70319	24.2892
7.7836	16.1799
6.88646	34.2878
6.02182	53.6588
5.20588	89.8822
4.46544	126.999
3.84435	175.813
3.40851	272.212
3.23371	256.542
3.36092	262.831
3.75961	206.579
4.35587	167.085
5.0806	92.3765
5.88654	45.9152
6.74465	32.4092
7.63736	14.0165
8.55384	16.2205
9.4872	8.8778
10.4329	9.12578
11.3879	-6.22946
12.3501	8.16407
13.3178	14.5777
14.2899	10.2577
15.2657	11.4431
16.2444	0.562811
17.2255	9.33566
22.7042	-2.35587
21.7099	1.46924
20.7162	-6.89431
19.7231	-9.85235
18.7307	9.2892
17.7391	10.4535
16.7486	13.3999
15.7593	16.9576
14.7714	-7.00732
13.7852	5.46132
12.8012	5.26303
11.8199	1.07434
10.842	4.24215
9.86854	3.09189
8.90095	0.939787
7.9414	23.2939
6.99319	35.5481
6.06165	57.1196
5.15583	101.923
4.29202	159.26
3.50148	214.631
2.84592	378.405
2.43684	528.689
2.40356	523.571
2.75971	421.207
3.38451	288.282
4.15859	174.382
5.01326	92.0101
5.91368	43.4105
6.84182	34.8527
7.78778	34.3927
8.74576	6.23724
9.71222	16.6627
10.6849	5.63816
11.6621	1.68692
12.6429	12.464
13.6266	13.2039
14.6124	14.4778
15.6	4.27149
16.5891	2.29138
17.5795	2.85276
22.1315	0.1404
21.1339	3.31471
20.1365	8.73703
19.1395	-7.28492
18.1427	-6.70243
17.1463	14.1642
16.1504	6.09317
15.155	-1.62902
14.1603	9.71135
13.1663	1.59581
12.1734	-2.82457
11.1817	1.51874
10.1916	2.15157
9.20371	10.9721
8.21871	22.1223
7.23782	22.4476
6.26299	49.98
5.29754	69.5765
4.34774	125.559
3.42662	247.315
2.56527	463.493
1.8492	729.375
1.50281	818.242
1.75993	756.975
2.43644	528.22
3.28256	261.613
4.19691	180.016
5.14325	92.9549
6.10671	45.672
7.08031	18.4614
8.06038	15.3275
9.04481	20.4091
10.0323	22.5704
11.0221	-2.42816
12.0135	5.40315
13.0063	-5.44797
14.0001	-2.77028
14.9947	8.94477
15.99	-3.15568
16.9859	-2.17858
17.9822	-0.496269
21.5899	-0.727155
20.5903	1.43499
19.5908	-15.8986
18.5914	-4.9007
17.592	3.66393
16.5927	5.1839
15.5935	13.936
14.5944	-12.3719
13.5954	-4.31757
12.5965	14.3883
11.5979	5.05468
10.5996	8.72375
9.60154	-1.34988
8.60398	8.52668
7.60706	21.6441
6.61108	37.5263
5.61651	53.2524
4.6243	106.942
3.63635	232.003
2.65744	433.5
1.7032	798.194
0.860107	951.365
0.760718	977.176
1.55486	834.764
2.5013	512.903
3.47785	250.168
4.46479	131.422
5.45649	72.0431
6.45075	45.3612
7.44655	33.5833
8.44334	22.9516
9.44081	10.0724
10.4388	11.955
11.4371	0.920231
12.4357	10.8441
13.4345	12.1615
14.4334	12.0553
15.4325	1.38191
16.4317	1.9119
17.431	-3.47143
18.4304	6.40745
21.0818	-0.720141
20.0819	-5.19384
19.0819	-3.14727
18.082	3.93966
17.0821	12.3144
16.0822	8.96485
15.0823	4.00778
14.0824	1.92526
13.0826	-2.98111
12.0828	1.03493
11.083	9.13811
10.0832	-0.487962
9.08349	4.14098
8.08386	16.8061
7.08433	28.0659
6.08495	52.2128
5.08581	85.7107
4.0871	146.564
3.08922	312.417
2.09337	673.968
1.10504	963.786
0.245017	1069.48
0.948126	1070.72
1.93335	650.357
2.92861	349.313
3.92628	198.772
4.92489	108.446
5.92398	56.0749
6.92332	40.9802
7.92283	16.345
8.92246	19.8828
9.92215	-0.841639
10.9219	1.21423
11.9217	-3.11085
12.9215	6.53632
13.9214	6.89858
14.9212	14.098
15.9211	8.62422
16.921	-4.76547
17.9209	3.86814
18.9209	8.06155
20.6098	-0.205631
19.6113	-5.46034
18.6129	1.91669
17.6148	4.55961
16.6168	3.86387
15.6191	3.13419
14.6218	0.0446888
13.6248	-4.65875
12.6283	1.40015
11.6324	-1.15422
10.6373	-4.31673
9.64319	3.54236
8.65044	22.6269
7.65957	21.6845
6.67143	17.1187
5.68743	44.6727
4.71017	98.7132
3.74495	217.254
2.8042	415.446
1.92418	709.421
1.24152	915.872
1.17485	917.679
1.79421	669.269
2.65671	447.938
3.59124	221.141
4.55367	126.856
5.52945	72.0974
6.51258	47.3088
7.50018	19.8728
8.49067	12.7023
9.48317	11.0118
10.4771	4.34529
11.4721	7.9831
12.4678	6.20821
13.4643	18.8729
14.4612	7.67913
15.4585	12.7163
16.4561	-4.89835
17.454	-3.54023
18.4521	-2.22274
19.4504	-2.83473
20.1763	-0.466195
19.1813	7.24561
18.1868	-1.25677
17.193	10.721
16.2	-0.0447023
15.2078	7.41844
14.2168	1.09294
13.2271	0.256262
12.2391	-0.157053
11.2532	4.20863
10.27	-8.70486
9.2904	5.99083
8.31567	10.4753
7.34774	13.0411
6.38969	40.2102
5.44675	65.8946
4.52835	97.8573
3.65307	222.563
2.86074	399.877
2.24114	576.012
1.9651	674.608
2.16807	651.091
2.7458	423.124
3.51829	230.479
4.38375	151.528
5.29681	90.3957
6.23659	37.7441
7.19263	32.9538
8.15922	19.4336
9.13301	5.75844
10.1119	8.90335
11.0946	9.45358
12.0801	13.6665
13.0678	7.46333
14.0573	2.88899
15.0481	7.82256
16.0401	7.31395
17.033	4.08023
18.0267	-7.31405
19.0211	-0.392179
20.016	10.8928
19.7839	-0.634829
18.7947	-3.07183
17.8068	13.6417
16.8202	6.07355
15.8354	-7.56865
14.8525	4.72038
13.8722	3.10369
12.8948	-1.98741
11.9212	0.530202
10.9523	-2.71767
9.98963	3.15142
9.03503	0.554935
8.09139	22.3577
7.16307	15.4388
6.25687	49.0437
5.38399	64.4544
4.56358	119.947
3.82951	179.936
3.241	294.36
2.88842	347.538
2.8604	414.936
3.16556	294.537
3.72286	204.275
4.43831	146.629
5.24762	83.6111
6.11363	62.6963
7.01536	27.7975
7.94067	13.8721
8.88218	3.67511
9.83525	0.981685
10.7968	4.29183
11.7648	8.10598
12.7377	0.320081
13.7145	-1.04608
14.6944	12.3461
15.6769	4.64585
16.6615	11.3408
17.6478	-2.02467
18.6355	-2.94561
19.6245	11.3494
20.6146	0.383333
19.4351	-0.231206
18.4543	-4.49024
17.4757	4.59544
16.4997	11.167
15.5267	0.185286
14.5574	12.0885
13.5925	-3.10881
12.6331	2.60212
11.6805	-9.34041
10.7366	-3.29619
9.80373	8.14567
8.88549	8.99236
7.98692	30.8429
7.11546	31.5505
6.28241	54.8143
5.50523	71.204
4.81108	110.059
4.24092	138.461
3.85023	190.233
3.69638	186.786
3.80817	165.96
4.16426	174.133
4.70956	126.658
5.38691	86.3893
6.15287	46.3429
6.9783	27.3527
7.84446	18.9933
8.73925	21.8277
9.65471	4.43186
10.5855	13.8887
11.5278	3.89211
12.4792	7.64468
13.4376	10.299
14.4017	0.585603
15.3703	11.8749
16.3428	2.12745
17.3183	4.60716
18.2965	1.15435
19.277	6.4848
20.2594	5.95811
21.2434	-4.36573
19.1323	-0.952739
18.1627	-6.23853
17.1966	-1.05555
16.2346	5.72587
15.2774	13.6411
14.3262	11.4436
13.382	-0.834659
12.4465	0.240967
11.522	-2.02162
10.611	9.98599
9.71768	5.83935
8.84716	6.5619
8.00694	31.4655
7.20764	12.8716
6.46443	46.7864
5.79895	53.922
5.24087	80.0233
4.82759	107.382
4.59832	121.838
4.58077	127.468
4.77728	102.191
5.16346	72.4492
5.70089	63.7318
6.35131	47.569
7.08364	31.3006
7.87508	29.8471
8.70952	11.6954
9.57574	4.86614
10.4658	8.87476
11.3742	4.88643
12.2968	6.47373
13.2307	6.98956
14.1735	2.31563
15.1238	-4.27784
16.08	0.178712
17.0413	4.39537
18.0068	13.0023
18.9759	14.4857
19.948	5.8716
20.9228	1.86261
21.8998	9.73234
18.8776	0.466407
17.9221	-2.81154
16.9718	-2.1552
16.0275	4.51506
15.0904	6.22174
14.1619	5.94347
13.2438	-9.61148
12.3384	5.41611
11.4488	-0.920054
10.579	12.3234
9.73414	17.3491
8.92146	10.5796
8.15054	16.6772
7.4344	19.3578
6.79037	10.9898
6.24084	32.8799
5.81266	51.2746
5.53407	52.067
5.42815	70.8265
5.50488	64.8845
5.75696	54.3733
6.16292	66.062
6.69481	40.2084
7.32525	24.2204
8.03108	18.5934
8.79416	15.4255
9.60084	16.9912
10.441	10.9845
11.3072	13.3018
12.194	7.46177
13.097	4.02044
14.0132	4.89906
14.9402	3.52866
15.876	6.47735
16.8193	-0.139085
17.7687	2.12478
18.7234	4.45768
19.6826	2.1979
20.6457	0.136099
21.6121	9.00418
22.5814	4.29565
18.6731	-0.552091
17.7348	-1.05609
16.8036	-3.5763
15.8809	-1.48352
14.968	2.52541
14.067	-6.68767
13.1802	-13.5235
12.3109	-9.8965
11.4628	1.04801
10.6412	6.29786
9.8526	10.6918
9.10564	12.9534
8.4114	10.1993
7.78399	10.0654
7.24082	10.3303
6.80208	7.74039
6.48901	17.5749
6.3203	35.6101
6.30754	42.4312
6.45166	36.4973
6.74262	29.4471
7.16253	28.8541
7.6903	18.3589
8.3054	12.7741
8.98991	7.56021
9.7292	0.11879
10.5117	7.04754
11.3285	-7.16042
12.1727	-7.02762
13.0389	4.3976
13.9231	7.44098
14.822	4.24369
15.7331	1.43241
16.6544	-8.05306
17.5843	6.07999
18.5215	4.24295
19.465	11.8265
20.4138	7.81249
21.3673	-1.96601
22.3249	-1.60034
23.2861	3.64511
18.5204	-0.0207555
17.6024	-0.693998
16.6938	0.812169
15.7963	-2.87567
14.9118	10.8202
14.0428	0.389117
13.1924	8.01516
12.3644	-0.247855
11.5636	-10.2721
10.7961	-2.39798
10.0695	3.71715
9.39324	15.13
8.77906	17.0489
8.2408	20.6405
7.79421	12.1943
7.45577	5.33876
7.24068	14.9679
7.16006	21.5777
7.2184	15.2908
7.41244	16.7051
7.73195	16.8896
8.16223	-0.774941
8.68683	14.4244
9.28977	13.5464
9.95684	4.07051
10.676	14.8476
11.4375	3.65642
12.2334	1.91891
13.0574	-5.41548
13.9044	-1.2751
14.7707	12.0237
15.6528	9.65516
16.5484	2.30872
17.4553	0.0449634
18.3719	5.05558
19.2968	2.23832
20.2288	8.48347
21.1671	10.5952
22.1107	2.64094
23.0591	-1.98739
18.4208	-0.103741
17.5261	6.2899
16.6434	15.7773
15.7747	-3.95892
14.9225	-0.0890606
14.0897	7.97049
13.28	9.31442
12.4979	0.894546
11.7489	-3.39324
11.0397	-0.447509
10.3785	8.08798
9.77513	12.5365
9.24078	8.30781
8.78812	9.84416
8.4303	1.75932
8.17978	7.68425
8.0466	4.91926
8.03658	18.21
8.15019	13.2181
8.38239	2.02251
8.72372	1.6725
9.162	8.65295
9.68407	3.63333
10.2772	13.002
10.9297	5.29562
11.6318	1.38956
12.3748	-0.321294
13.152	-9.59478
13.9576	1.01154
14.7869	-8.30757
15.6363	3.02636
16.5025	4.7532
17.383	1.16783
18.2759	-4.18971
19.1794	2.54877
20.092	-2.32035
21.0125	5.09584
21.94	3.79184
18.3751	-1.95955
17.5067	10.8484
16.653	0.513885
15.8165	-0.123432
15	8.66845
14.207	5.07105
13.4417	2.31932
12.709	0.602835
12.0149	1.95962
11.3664	4.20719
10.7719	20.4479
10.2408	12.4439
9.78327	18.2069
9.41017	11.1913
9.13182	3.71708
8.95707	8.17324
8.89202	7.21469
8.93907	10.1284
9.09647	4.99594
9.35867	-0.177244
9.71718	-5.67162
10.1618	0.456646
10.6818	-5.35745
11.2668	8.74515
11.9071	-0.0803229
12.5944	4.16606
13.3213	-6.80827
14.0818	6.01046
14.8706	6.17061
15.6836	1.60915
16.517	4.7453
17.3681	5.42823
18.2343	-7.26023
19.1136	15.6498
20.0042	6.67971
20.9047	0.73491
18.3838	0.827451
17.5444	-10.4029
16.7225	0.744123
15.9211	-10.9191
15.1434	-0.0319776
14.3931	6.83305
13.6748	12.809
12.9938	13.4063
12.3563	3.83315
11.7693	8.86528
11.2408	3.14389
10.7793	14.6989
10.3939	15.0096
10.0931	12.2631
9.88486	7.89414
9.77493	-2.43267
9.76669	6.02614
9.86038	-0.162984
10.0532	10.2821
10.3395	-0.752033
10.7119	4.99666
11.1617	15.1938
11.68	7.93297
12.2581	4.19324
12.888	-0.706418
13.5624	2.8757
14.2751	4.16675
15.0205	13.359
15.7941	5.85251
16.592	10.8771
17.4107	11.6764
18.2475	3.0367
19.1	0.82383
19.9662	-2.1732
18.4468	-1.77287
17.6387	3.13231
16.8512	5.57741
16.0873	5.46735
15.3506	0.976503
14.6452	-0.937411
13.9757	0.188931
13.3476	7.76302
12.767	9.75849
12.2408	15.8972
11.776	8.674
11.3804	5.16764
11.0613	9.29014
10.8255	11.4417
10.6785	-2.93873
10.624	0.955613
10.6634	1.34888
10.7957	1.55786
11.0175	0.779495
11.3237	-4.22653
11.7074	-8.38167
12.1615	-1.43069
12.6784	3.38531
13.2507	-0.520059
13.8715	-1.21163
14.5347	1.71213
15.2347	8.94998
15.9667	0.480039
16.7265	-0.908985
17.5104	-2.36674
18.3154	-1.52536
19.1388	-1.12813
18.5636	-0.939303
17.7889	-8.17491
17.0377	2.35316
16.3133	3.96969
15.6193	-1.07464
14.96	10.1117
14.3401	2.38484
13.7651	-6.58854
13.2407	-1.6634
12.7733	3.28729
12.3691	3.17927
12.0347	1.33535
11.776	-1.03547
11.5979	12.0751
11.5044	-0.429187
11.4974	2.11906
11.5771	-3.30857
11.7417	-3.02911
11.9878	2.75534
12.3104	1.86803
12.7037	-2.26498
13.1614	2.86037
13.6771	2.23905
14.2443	1.89549
14.8573	5.74117
15.5106	7.26266
16.1993	4.30924
16.9191	1.12365
17.6662	1.03205
18.4373	-0.530017
18.733	-0.252259
17.9935	-10.4948
17.2802	-6.03702
16.5965	-0.966514
15.9462	-4.3738
15.3337	-7.56685
14.7635	-7.37428
14.2407	-1.53264
13.7709	5.75562
13.3595	-3.18923
13.0121	4.29202
12.734	12.6061
12.5297	-9.25668
12.4029	-3.78909
12.356	1.59986
12.3899	1.27982
12.504	-4.45739
12.696	-4.24254
12.9625	1.35436
13.2991	1.08628
13.7005	3.97414
14.1613	7.83797
14.6759	-9.54011
15.2388	-0.39472
15.8449	0.238727
16.4894	2.1552
17.1679	2.62261
17.8767	-2.14511
18.9538	-1.09267
18.2506	2.93522
17.5762	-1.94999
16.9341	-1.67946
16.328	2.43434
15.762	-3.94138
15.2407	3.86983
14.7689	-4.04485
14.3512	-7.38223
13.9927	3.6331
13.698	4.99141
13.4713	1.04806
13.3159	0.837143
13.2345	10.5562
13.2284	10.1591
13.2978	3.56794
13.4413	7.80377
13.6568	-6.30289
13.9408	2.95953
14.2894	4.11869
14.6978	3.96225
15.1613	7.21868
15.6749	9.71038
16.234	15.0918
16.8339	11.1994
17.4705	-0.22858
19.2241	-0.180742
18.5582	0.815787
17.9233	2.232
17.3229	-0.0284923
16.7607	7.77619
16.2407	7.24546
15.7671	2.9277
15.344	-0.848446
14.9759	-11.8568
14.6669	7.85081
14.4207	4.05788
14.2406	3.0869
14.1292	-7.54651
14.088	-5.75931
14.1178	4.76144
14.218	5.68376
14.3871	-0.810439
14.6229	-1.26269
14.922	6.16624
15.2809	6.27378
15.6954	13.9187
16.1612	0.151432
16.674	4.27844
17.2297	-0.282621
19.5419	-0.32386
18.9136	2.12601
18.3184	-2.48682
17.7596	10.0485
17.2407	7.3959
16.7655	7.6579
16.3377	1.75645
15.9612	-2.17935
15.6396	-7.06242
15.3765	1.68469
15.1749	3.28271
15.0371	-4.69935
14.9651	-2.49616
14.9597	-5.38189
15.021	4.49127
15.1483	8.60435
15.3398	7.26878
15.5932	16.4729
15.9056	3.62558
16.2735	0.0574033
16.6933	6.25903
17.1611	0.120878
19.905	-0.952589
19.3144	-6.12991
18.7586	-5.89841
18.2407	-0.200777
17.7641	6.61636
17.3321	9.75246
16.9482	3.66501
16.6156	5.15987
16.3376	-2.37484
16.117	-2.41383
15.9561	-3.03808
15.8567	-3.99827
15.8201	-8.77953
15.8466	-8.36129
15.9359	-0.35373
16.087	14.4755
16.2982	1.93811
16.5671	6.96029
16.8911	3.79765
17.2669	-0.526705
20.3108	-1.20635
19.7577	1.13135
19.2407	-6.6338
18.7628	-2.27632
18.3271	-2.27457
17.9366	-0.495345
17.5943	10.6226
17.3032	7.40883
17.0657	-2.04341
16.8842	-7.99886
16.7606	9.44533
16.696	-10.1925
16.6912	-2.8451
16.7461	-2.44092
16.8604	2.28393
17.0327	-4.11149
17.2612	-2.443
17.5439	0.0745118
20.7569	-0.261336
20.2407	-9.22708
19.7617	-1.51148
19.3226	3.48635
18.9263	-1.35125
18.5753	5.92791
18.2724	-0.646022
18.02	-15.8529
17.8202	1.69451
17.6748	-11.0303
17.5851	0.0574638
17.5521	-4.47502
17.576	-7.8212
17.6565	-10.1624
17.7931	5.21509
17.9842	-0.443618
21.2407	-1.30067
20.7607	1.96285
20.3186	-5.24769
19.917	-1.21063
19.5582	4.41891
19.2448	8.46377
18.979	-8.85847
18.7627	6.33164
18.5978	4.89522
18.4856	4.82458
18.4271	-2.05631
18.4227	-1.49003
18.4725	-4.2969
18.5762	-0.492371
21.7598	-0.506409
21.315	-5.3156
20.9085	-6.41729
20.5428	-5.61911
20.2199	1.48307
19.942	-1.31371
19.711	-1.99307
19.5285	-2.14247
19.3959	3.07363
19.3142	-7.9338
19.2841	3.37554
19.3059	-1.65671
22.3116	-0.987158
21.9009	1.78253
21.5287	8.15617
21.1973	-3.0448
20.9085	2.72864
20.6641	1.93396
20.4656	8.98489
20.3146	9.44065
20.2119	4.85762
20.1583	2.00838
22.8939	0.0762085
22.5159	-0.592105
22.1767	4.65295
21.878	-6.3752
21.6214	9.03632
21.4085	1.26862
21.2406	1.57045
21.1187	-0.57079
23.5042	-0.95937
23.1579	-0.91223
22.8501	-3.88439
22.5824	-10.0167
22.3563	-4.2067
22.173	-0.284492
24.1406	0.0569417
23.8245	14.5258
23.5467	8.22048
23.3085	1.93983
24.801	-1.27824
24.5138	-0.570501

## Sheet: EDFig2_b
radialPosition_105kHz_ED2b	density_105kHz_ED2b		radialPosition_105kHz_theory_ED2b	density_105kHz_theory_comb_ED2b	density_105kHz_theory_BEC_ED2b	density_105kHz_theory_therm_ED2b
24.054	5.46631		0	1346.87	528.393	825.745
22.9142	3.42433		0.169985	1343.96	525.413	825.817
23.101	-11.4921		0.339969	1335.25	516.472	826.044
23.3292	-9.59668		0.509954	1321.04	502.119	826.185
21.8525	2.03861		0.679938	1302.22	484.039	825.453
21.9801	9.4158		0.849923	1278.16	460.792	824.639
22.1522	-7.2516		1.01991	1248.95	432.38	823.836
22.3677	2.69784		1.18989	1214.7	398.802	823.161
22.6254	-0.438246		1.35988	1175.55	360.058	822.755
20.8806	18.5091		1.52986	1132	316.827	822.444
20.9427	4.52823		1.69985	1087.36	275.302	819.327
21.0521	17.6679		1.86983	1038.77	229.405	816.635
21.2081	5.32776		2.03981	987.282	180.751	813.798
21.4097	-4.65209		2.2098	936.505	136.047	807.725
21.6557	-4.63971		2.37978	884.217	90.3255	801.159
21.9446	3.10248		2.54977	833.92	49.9922	791.195
20.0118	13.472		2.71975	787.409	18.0545	776.622
20.0016	32.9638		2.88974	751.342	7.26741	751.342
20.0414	34.7465		3.05972	720.672	7.26741	720.672
20.1309	23.0051		3.22971	690.11	7.26741	690.11
20.2693	14.1217		3.39969	659.776	7.26741	659.776
20.4558	12.4776		3.56968	629.776	7.26741	629.776
20.689	2.5882		3.73966	600.205	7.26741	600.205
20.9673	10.5367		3.90965	571.148	7.26741	571.148
21.289	0.310876		4.07963	542.679	7.26741	542.679
19.2598	21.0111		4.24961	514.862	7.26741	514.862
19.1712	35.6926		4.4196	487.753	7.26741	487.753
19.1345	21.0951		4.58958	461.4	7.26741	461.4
19.15	16.4806		4.75957	435.841	7.26741	435.841
19.2176	13.6595		4.92955	411.109	7.26741	411.109
19.3367	14.8295		5.09954	387.231	7.26741	387.231
19.5065	7.29993		5.26952	364.227	7.26741	364.227
19.7255	8.89268		5.43951	342.109	7.26741	342.109
19.9923	12.4158		5.60949	320.889	7.26741	320.889
20.3048	-3.55358		5.77948	300.57	7.26741	300.57
20.661	-2.76326		5.94946	281.152	7.26741	281.152
18.6389	13.1238		6.11944	262.631	7.26741	262.631
18.4663	28.7526		6.28943	245	7.26741	245
18.3466	14.8296		6.45941	228.247	7.26741	228.247
18.2809	11.9987		6.6294	212.359	7.26741	212.359
18.2698	7.81568		6.79938	197.32	7.26741	197.32
18.3133	12.5187		6.96937	183.109	7.26741	183.109
18.4112	10.5245		7.13935	169.708	7.26741	169.708
18.5625	-0.962941		7.30934	157.092	7.26741	157.092
18.7659	-7.67643		7.47932	145.238	7.26741	145.238
19.0198	10.839		7.64931	134.121	7.26741	134.121
19.3222	-5.73276		7.81929	123.713	7.26741	123.713
19.6708	2.6893		7.98928	113.987	7.26741	113.987
20.0633	1.19844		8.15926	104.916	7.26741	104.916
18.1625	13.4957		8.32924	96.4704	7.26741	96.4704
17.9017	19.0323		8.49923	88.6224	7.26741	88.6224
17.6937	11.9477		8.66921	81.343	7.26741	81.343
17.5402	20.9724		8.8392	74.6036	7.26741	74.6036
17.4429	19.8976		9.00918	68.3757	7.26741	68.3757
17.4025	15.2641		9.17917	62.6312	7.26741	62.6312
17.4196	6.26981		9.34915	57.3426	7.26741	57.3426
17.4939	14.8099		9.51914	52.4829	7.26741	52.4829
17.6247	-1.95512		9.68912	48.0257	7.26741	48.0257
17.8108	1.63082		9.85911	43.9453	7.26741	43.9453
18.0504	9.96277		10.0291	40.217	7.26741	40.217
18.3415	10.5067		10.1991	36.8169	7.26741	36.8169
18.6817	-0.716536		10.3691	33.722	7.26741	33.722
19.0683	-1.96121		10.539	30.9103	7.26741	30.9103
19.4985	-5.32419		10.709	28.3608	7.26741	28.3608
17.8423	7.65961		10.879	26.0534	7.26741	26.0534
17.4912	11.5589		11.049	23.9692	7.26741	23.9692
17.1911	15.5615		11.219	22.0902	7.26741	22.0902
16.9449	12.745		11.389	20.3995	7.26741	20.3995
16.7548	11.9834		11.559	18.8811	7.26741	18.8811
16.6228	22.1474		11.7289	17.5202	7.26741	17.5202
16.5502	23.3197		11.8989	16.3027	7.26741	16.3027
16.538	27.7549		12.0689	15.2156	7.26741	15.2156
16.5861	14.7206		12.2389	14.2469	7.26741	14.2469
16.6941	14.2645		12.4089	13.3854	7.26741	13.3854
16.8608	4.3149		12.5789	12.6206	7.26741	12.6206
17.0845	9.04279		12.7488	11.9431	7.26741	11.9431
17.363	13.0141		12.9188	11.344	7.26741	11.344
17.6937	16.0167		13.0888	10.8153	7.26741	10.8153
18.0738	8.41602		13.2588	10.3496	7.26741	10.3496
18.5001	-0.0742001		13.4288	9.94026	7.26741	9.94026
18.9697	9.86509		13.5988	9.5811	7.26741	9.5811
17.6866	14.313		13.7688	9.2666	7.26741	9.2666
17.2456	10.8154		13.9387	8.99174	7.26741	8.99174
16.8524	11.8514		14.1087	8.75199	7.26741	8.75199
16.5105	8.66442		14.2787	8.54327	7.26741	8.54327
16.2232	20.2345		14.4487	8.36192	7.26741	8.36192
15.9933	20.1802		14.6187	8.20465	7.26741	8.20465
15.8234	22.4674		14.7887	8.06853	7.26741	8.06853
15.7154	18.4361		14.9586	7.95094	7.26741	7.95094
15.6706	26.4141		15.1286	7.84955	7.26741	7.84955
15.6895	22.5785		15.2986	7.76231	7.26741	7.76231
15.772	14.1714		15.4686	7.68738	7.26741	7.68738
15.9169	8.24799		15.6386	7.62315	7.26741	7.62315
16.1227	5.84956		15.8086	7.5682	7.26741	7.5682
16.3871	17.9769		15.9786	7.52128	7.26741	7.52128
16.7072	12.0302		16.1485	7.48129	7.26741	7.48129
17.0799	-0.34703		16.3185	7.44727	7.26741	7.44727
17.502	3.74391		16.4885	7.41839	7.26741	7.41839
17.9698	-7.28983		16.6585	7.39392	7.26741	7.39392
18.4799	-2.92954		16.8285	7.37322	7.26741	7.37322
17.6999	1.09864
17.1721	8.5753
16.6875	20.1591
16.2502	12.4618
15.8638	14.3124
15.5324	12.3427
15.2594	20.0193
15.048	31.9513
14.9009	37.1019
14.8199	35.3023
14.8062	15.6382
14.86	16.5263
14.9804	9.96126
15.1659	9.28345
15.4143	8.76067
15.7224	6.87344
16.0869	8.16421
16.504	9.75938
16.9698	-6.52973
17.4805	-1.17789
18.0323	-2.08872
17.8817	4.93981
17.2728	1.48464
16.7016	14.7164
16.1721	3.60418
15.6885	3.98277
15.2553	17.3441
14.8768	20.9266
14.5572	16.3667
14.3006	18.1857
14.1103	23.9344
13.9891	24.9683
13.9387	34.4447
13.96	34.3471
14.0526	6.67126
14.2151	10.9986
14.4452	14.6235
14.7396	2.48405
15.0947	-7.58477
15.5063	5.56148
15.9699	-1.27085
16.4813	7.71458
17.036	-6.4798
17.6301	-2.58324
18.227	5.87639
17.5447	3.48691
16.8941	2.88027
16.279	6.02892
15.7035	3.68949
15.1721	13.1938
14.6897	21.5764
14.2612	21.1592
13.8915	12.9627
13.5856	25.2213
13.3478	24.8731
13.1817	32.4645
13.0901	27.9829
13.0746	21.8217
13.1354	17.2068
13.2715	22.9861
13.4806	20.5718
13.7594	13.7915
14.1037	7.56012
14.5089	0.241382
14.97	2.12021
15.4821	3.03821
16.0402	9.89591
16.6398	-2.59754
17.2765	-4.35696
18.7268	-2.72851
17.9802	7.12915
17.2592	7.13443
16.5673	0.0591053
15.9081	1.0757
15.286	4.05697
14.7057	12.1821
14.1722	10.8069
13.691	7.81739
13.2679	18.2256
12.9086	22.1752
12.6185	27.314
12.4024	35.9444
12.2643	30.2072
12.2069	31.3673
12.2312	29.99
12.3367	28.6266
12.5215	22.7506
12.7821	19.1248
13.114	17.8078
13.5119	17.058
13.9701	9.93148
14.483	10.4256
15.045	11.7882
15.6508	3.944
16.2954	8.46677
16.9745	0.876436
19.3691	-2.43916
18.5676	9.61991
17.7862	3.92743
17.0278	0.243117
16.2953	10.7784
15.5927	12.2881
14.924	1.70592
14.294	10.713
13.7082	14.0355
13.1722	15.3389
12.6926	21.7586
12.2758	35.1195
11.9285	53.8511
11.6569	34.6466
11.4663	40.9613
11.3609	44.8591
11.343	44.4052
11.4131	20.4567
11.5695	24.2756
11.8087	25.6814
12.126	22.0458
12.5153	22.8193
12.9703	17.2923
13.4841	10.9781
14.0505	12.5027
14.6632	7.87813
15.3168	2.25137
16.0062	2.7291
16.7269	-6.0825
20.1403	-0.837539
19.2932	-11.3205
18.4613	3.96734
17.6469	5.81343
16.8525	4.50793
16.0811	-5.08126
15.3361	2.81418
14.6215	14.8956
13.9421	10.3363
13.3033	23.4713
12.711	24.4365
12.1723	30.5782
11.6944	30.6851
11.285	43.6931
10.952	47.5824
10.7023	65.0307
10.542	48.6837
10.4751	45.1555
10.5034	45.6514
10.6262	40.4494
10.8402	22.7089
11.1402	27.7677
11.5194	20.0853
11.9704	14.5242
12.4854	14.1868
13.0567	18.76
13.6774	12.4437
14.3411	11.2956
15.0419	20.9272
15.7751	14.1159
16.5363	-0.301134
21.0262	-3.91115
20.1419	2.60498
19.2689	-4.03827
18.4088	3.63899
17.5635	11.2256
16.7353	4.09878
15.9268	10.9187
15.1413	14.4233
14.3824	7.49345
13.6545	21.4074
12.963	25.5018
12.314	14.2101
11.7144	20.0204
11.1723	36.0096
10.6965	51.7029
10.2961	57.2965
9.98013	60.5913
9.75688	63.8202
9.63279	81.2194
9.61169	64.2568
9.69425	65.6118
9.87787	49.1481
10.1571	40.7297
10.5243	27.6542
10.9706	20.976
11.4868	9.81219
12.0641	17.2632
12.6939	26.7367
13.369	19.8407
14.0827	3.3875
14.8296	14.0489
15.6048	21.3605
16.4044	0.228033
22.013	4.84842
21.0989	11.7753
20.193	1.8764
19.2964	5.76723
18.4105	9.82726
17.5368	2.8802
16.6773	4.36528
15.8344	4.70272
15.0107	1.99719
14.2097	15.2561
13.4354	16.7489
12.6926	23.1827
11.9874	17.0497
11.3265	19.1459
10.7184	31.4242
10.1724	57.105
9.69908	75.2316
9.30946	90.6741
9.01443	102.182
8.82348	104.23
8.74343	99.154
8.77733	90.3947
8.92386	80.6079
9.17765	53.105
9.53011	54.9121
9.9708	37.1282
10.4886	33.4056
11.0727	23.9707
11.7132	24.4915
12.4013	13.9458
13.1296	26.9255
13.8917	20.3159
14.6824	23.0758
15.4973	8.7645
16.3328	3.75472
23.0876	-4.2167
22.1502	2.43611
21.2186	3.43701
20.2934	1.74161
19.3756	8.17773
18.4664	14.7703
17.5671	9.41248
16.6792	10.6191
15.8048	7.65375
14.946	-1.27342
14.106	15.1244
13.288	19.8108
12.4966	5.00394
11.7371	5.65616
11.0161	20.058
10.3415	31.0139
9.72324	40.7851
9.17253	70.2382
8.70225	112.75
8.32604	128.57
8.0571	139.817
7.90637	141.308
7.88064	143.813
7.98113	114.221
8.20319	87.7667
8.53734	86.0566
8.97107	68.1138
9.49073	48.9182
10.083	32.4723
10.736	33.9672
11.4392	9.30959
12.184	9.85889
12.9631	10.9303
13.7709	19.6505
14.6024	10.4477
15.454	11.8969
16.3223	4.04587
24.2386	-7.66088
23.2831	-1.74502
22.3315	-0.163916
21.3843	2.85045
20.4422	-9.15267
19.5058	8.82478
18.5761	1.06138
17.6541	2.97955
16.741	10.6346
15.8384	14.7932
14.9482	14.4461
14.0727	7.68721
13.215	17.8535
12.3786	14.6457
11.5682	23.3051
10.7897	18.1196
10.0504	32.3408
9.35973	59.672
8.72917	93.5229
8.17265	115.241
7.70623	156.943
7.3471	169.859
7.11152	209.796
7.01196	213.369
7.05418	206.979
7.2357	161.08
7.54647	132.404
7.97139	97.2697
8.49335	96.0257
9.09565	74.5407
9.76344	41.9402
10.4842	39.4777
11.2478	20.9892
12.046	9.37626
12.8725	15.1168
13.722	12.3565
14.5907	6.85508
15.4752	10.6547
16.373	5.87838
25.4554	-0.403475
24.4862	-9.91346
23.5195	5.14474
22.5557	4.14575
21.5952	-6.80315
20.6385	-3.15573
19.6861	1.24321
18.7386	0.714288
17.7969	-1.08316
16.8619	-1.52687
15.9348	5.34826
15.017	13.9923
14.1104	7.8539
13.2173	13.5778
12.3407	19.1411
11.4842	24.2262
10.6527	22.3416
9.8526	39.0812
9.09217	73.1556
8.38221	108.699
7.73662	137.438
7.17281	188.009
6.71141	252.26
6.3747	246.852
6.1831	249.167
6.15017	250.436
6.27841	237.232
6.55838	216.13
6.97181	188.08
7.49667	143.34
8.11134	98.4782
8.79703	80.5311
9.53843	49.7712
10.3235	27.593
11.1431	16.9089
11.9901	6.25422
12.8591	14.1247
13.7459	14.232
14.6473	9.35404
15.5608	18.8227
16.4843	1.87169
24.7717	-1.8397
23.7956	-2.52467
22.8215	9.71311
21.8499	0.18393
20.8809	-16.3381
19.9149	8.30918
18.9525	4.13475
17.9942	5.97299
17.0407	15.8622
16.0928	12.5838
15.1517	8.44707
14.2186	2.39761
13.2952	2.85107
12.3837	7.01504
11.4869	17.2814
10.6086	29.5472
9.75381	41.2045
8.9292	63.9223
8.14399	113.77
7.41069	160.058
6.74627	211.842
6.17301	259.084
5.71839	300.278
5.41238	355.143
5.28088	372.136
5.33681	326.873
5.57453	297.451
5.97237	261.688
6.50101	211.045
7.13141	178.802
7.83906	115.487
8.60492	82.1554
9.41481	50.7048
10.2583	27.2603
11.1277	18.4371
12.0175	5.94733
12.9234	-6.2985
13.8423	7.89741
14.7717	15.9894
15.7097	10.2033
16.655	10.0685
24.11	-1.84505
23.1276	3.98358
22.1468	-8.96888
21.1677	3.29207
20.1908	-0.668976
19.2162	2.22362
18.2443	6.35402
17.2757	8.12824
16.3108	18.2532
15.3505	22.9301
14.3955	15.2441
13.4471	6.36099
12.5067	3.84419
11.5764	18.1541
10.6586	27.4568
9.75704	28.5858
8.87658	69.9829
8.02419	111.318
7.20982	185.332
6.44789	229.105
5.75927	289.841
5.1733	392.441
4.72831	471.366
4.46663	503.166
4.42093	483.829
4.59766	424.463
4.97316	397.89
5.50692	284.481
6.15793	263.453
6.89304	213.194
7.68816	122.925
8.52653	84.9697
9.39657	56.6708
10.2903	34.8272
11.2019	8.49081
12.1275	21.0206
13.0641	7.48911
14.0095	12.5871
14.9619	11.0242
15.9202	16.7616
16.8833	6.14966
23.4723	0.210339
22.4843	4.06758
21.4974	10.0159
20.5117	-18.6337
19.5275	-0.0205908
18.545	3.93877
17.5645	7.8865
16.5863	20.0421
15.6109	20.0804
14.6388	4.34219
13.6707	8.07532
12.7075	10.7714
11.7505	6.43867
10.8013	23.6864
9.8622	38.5756
8.93626	87.6479
8.02812	121.233
7.14455	155.848
6.2959	244.391
5.49839	310.327
4.77767	422.835
4.17372	495.664
3.74351	613.698
3.55073	683.641
3.6334	571.8
3.97435	547.606
4.51545	496.977
5.19453	330.253
5.96465	278.556
6.79492	223.3
7.66582	117.937
8.56496	88.9354
9.48433	48.7565
10.4186	36.2712
11.364	11.9724
12.318	23.4293
13.2789	1.27962
14.2451	11.1604
15.2156	16.7996
16.1898	6.02586
17.1669	7.00714
22.8606	0.474125
21.8678	2.69142
20.8757	3.36764
19.8844	-5.90577
18.8939	-3.43508
17.9046	4.24651
16.9165	18.215
15.9299	12.3805
14.9451	7.25076
13.9625	-1.33459
12.9825	6.51792
12.0058	3.04685
11.0332	27.1115
10.0661	32.5436
9.10604	76.4571
8.1556	108.217
7.21856	170.432
6.30091	271.73
5.41252	312.85
4.57047	410.276
3.80566	580.49
3.17442	701.427
2.76962	852.926
2.6953	810.544
2.97633	707.76
3.52879	639.01
4.24809	541.219
5.06361	399.134
5.93582	277.491
6.84309	200.601
7.77314	127.28
8.71869	85.8006
9.6752	44.8773
10.6397	24.6059
11.6102	18.6994
12.5853	11.6018
13.5641	16.9765
14.5457	16.8044
15.5297	16.2283
16.5156	18.301
17.5032	2.55031
22.277	0.967837
21.2804	8.19854
20.2842	-0.386794
19.2885	-11.336
18.2931	-8.24563
17.2983	6.36587
16.3042	17.4741
15.3108	7.99014
14.3183	18.9451
13.3269	15.6571
12.337	7.12685
11.3488	26.7183
10.3629	32.6177
9.37992	49.1514
8.401	95.3337
7.4277	167.905
6.46255	228.29
5.50985	317.332
4.57737	443.37
3.68051	596.18
2.85307	786.229
2.17575	964.667
1.82421	1049.85
1.9803	974.172
2.55254	886.513
3.33307	649.556
4.20752	548.154
5.12806	361.393
6.07379	289.366
7.03454	185.006
8.00491	110.601
8.98179	82.6111
9.96325	33.8668
10.9481	25.2242
11.9354	9.20449
12.9247	7.82707
13.9155	12.4007
14.9076	12.7891
15.9006	7.79818
16.8945	6.02053
17.889	6.30944
21.7237	0.559444
20.7247	-1.59458
19.7258	6.36726
18.727	-1.24525
17.7284	12.8987
16.7299	10.9614
15.7316	2.50952
14.7335	6.02513
13.7357	8.36928
12.7383	17.3141
11.7413	24.2079
10.7449	36.1909
9.74916	54.063
8.75442	71.6144
7.76104	146.309
6.76961	221.652
5.78113	314.932
4.79743	418.798
3.8222	553.546
2.8641	782.427
1.94858	995.56
1.17933	1140.44
0.992313	1162.93
1.60579	1094.24
2.48443	919.595
3.4302	684.362
4.40002	517.985
5.38089	305.903
6.36772	231.791
7.35811	149.699
8.35078	101.427
9.34502	57.8801
10.3404	46.1959
11.3365	16.128
12.3333	9.30293
13.3306	11.8247
14.3283	11.7319
15.3262	7.78198
16.3244	-5.1139
17.3228	5.09104
18.3214	7.11575
21.2032	1.64972
20.2032	-1.50622
19.2032	-3.92815
18.2032	1.83754
17.2033	15.0753
16.2033	28.1487
15.2033	12.1083
14.2033	6.3319
13.2033	6.8881
12.2033	14.3317
11.2034	17.8277
10.2034	41.0415
9.20342	64.0861
8.20347	106.737
7.20352	189.606
6.2036	264.146
5.2037	372.653
4.20385	509.005
3.20409	715.858
2.20455	916.238
1.20578	1149.27
0.218561	1388.1
0.801019	1271.42
1.79875	999.044
2.7981	837.726
3.79779	616.853
4.79761	442.794
5.79749	273.722
6.79741	202.098
7.79735	122.056
8.7973	77.4772
9.79726	59.9637
10.7972	19.8026
11.7972	7.69567
12.7972	21.2506
13.7972	8.65368
14.7972	9.01201
15.7971	6.11085
16.7971	7.74598
17.7971	4.40508
18.7971	10.9282
20.718	-0.696861
19.7187	-1.51879
18.7195	-2.53018
17.7205	8.92718
16.7215	15.5321
15.7227	10.8189
14.724	6.79065
13.7255	8.82645
12.7273	24.3521
11.7294	21.2255
10.7318	22.7036
9.73479	56.11
8.73842	70.1897
7.74298	129.094
6.7489	205.53
5.75687	295.168
4.76817	414.628
3.7854	562.394
2.81481	790.445
1.87536	1106.11
1.05397	1198.17
0.839474	1175.64
1.51611	1156.64
2.42744	888.626
3.38915	653.767
4.36809	473.023
5.35481	337.896
6.3457	237.534
7.33906	150.204
8.334	96.1199
9.33003	49.4303
10.3268	30.8197
11.3242	21.9021
12.322	24.8117
13.3201	17.5815
14.3185	12.8454
15.3171	4.39858
16.3158	9.84062
17.3147	11.3998
18.3138	12.5626
19.3129	5.23368
20.2704	-0.751907
19.2739	-0.481806
18.2778	5.95621
17.2821	14.733
16.287	25.2545
15.2925	15.7091
14.2987	3.43306
13.3059	5.56032
12.3143	19.1512
11.3241	22.3362
10.3358	36.6934
9.35003	51.0375
8.36761	77.8475
7.38991	153.223
6.41908	244.986
5.4588	309.394
4.51579	465.154
3.60364	635.537
2.75319	774.43
2.04302	1027.85
1.66367	1112.32
1.83348	1100.67
2.44039	860.779
3.24798	678.951
4.14044	540.776
5.07318	359.246
6.02752	236.844
6.99463	193.117
7.96986	110.428
8.95056	69.5034
9.93511	40.7979
10.9225	33.6755
11.9119	16.3579
12.903	11.721
13.8954	11.0057
14.8888	26.4918
15.883	9.30954
16.8779	8.50346
17.8734	6.62991
18.8693	4.27962
19.8657	11.9551
19.8632	1.09403
18.8717	3.04798
17.8811	9.00361
16.8917	15.3286
15.9036	15.3544
14.917	9.49824
13.9324	-3.82539
12.9501	9.29848
11.9707	7.44254
10.9951	16.7761
10.0243	42.3129
9.0598	66.4227
8.10394	121.843
7.16015	176.93
6.23391	242.206
5.33436	344.385
4.47764	464.298
3.69366	595.26
3.03925	765.454
2.6136	842.435
2.53471	879.71
2.83172	797.753
3.40771	667.487
4.14805	513.563
4.97998	395.304
5.86465	253.872
6.78144	196.19
7.71892	139.025
8.67039	88.5667
9.63169	50.3891
10.6002	36.4144
11.574	26.7485
12.5519	18.6841
13.5331	9.21689
14.5168	17.2171
15.5027	4.04535
16.4902	-5.9372
17.4791	0.539892
18.4693	5.89125
19.4604	10.2054
20.4524	5.57154
19.4988	-0.114474
18.5148	5.1004
17.5326	-6.30368
16.5525	8.93004
15.575	1.60763
14.6005	15.936
13.6297	13.6711
12.6634	17.006
11.7028	10.3554
10.7494	30.0734
9.80526	54.8824
8.87338	68.4034
7.95806	127.268
7.06574	191.185
6.20633	252.442
5.39559	345.658
4.659	486.473
4.03734	587.057
3.59082	626.014
3.38937	665.021
3.47587	615.639
3.83087	551.065
4.38969	486.298
5.0856	370.885
5.87002	259.013
6.712	208.596
7.59242	144.802
8.49934	105.268
9.4251	48.5023
10.3647	21.6554
11.3146	16.6258
12.2725	18.1448
13.2366	6.77657
14.2057	0.911789
15.1788	8.19818
16.1552	8.04734
17.1343	2.36506
18.1157	16.7715
19.099	5.71169
20.084	2.31317
21.0703	2.34465
19.1797	1.67881
18.2059	10.2333
17.2351	19.945
16.2679	6.7363
15.3048	7.09898
14.3468	8.00766
13.3949	10.2463
12.4506	16.1421
11.5157	5.88079
10.5927	27.0087
9.68504	52.9127
8.79738	77.8618
7.93648	124.512
7.11207	157.348
6.33841	265.129
5.63643	304.012
5.03619	357.616
4.57789	445.213
4.30708	525.894
4.25967	503.834
4.44282	465.262
4.83037	437.908
5.37832	356.688
6.0432	256.587
6.79074	204.938
7.59658	149.932
8.44404	103.099
9.32179	73.6446
10.222	35.6169
11.1393	27.1839
12.0697	15.0398
13.0104	18.5927
13.9594	16.303
14.9151	-0.719488
15.8762	3.02134
16.8418	1.52446
17.8112	0.11914
18.7839	10.9492
19.7593	0.702934
20.737	2.28788
21.7167	4.35208
18.9082	-0.0851046
17.9475	12.5498
16.9914	15.6136
16.0406	12.5638
15.0962	8.73582
14.1594	11.2048
13.2318	3.90122
12.3157	4.31135
11.4136	4.64121
10.5292	40.2881
9.66731	69.3543
8.83464	92.1644
8.04019	127.122
7.29648	152.124
6.62061	191.301
6.03542	243.92
5.56957	312.162
5.2549	320.468
5.11936	388.789
5.17704	397.531
5.42177	318.659
5.83005	289.377
6.3705	248.637
7.01264	158.598
7.73117	115.898
8.50676	84.965
9.32517	73.1053
10.1761	46.0296
11.052	28.7814
11.9474	12.0164
12.8582	-2.29115
13.7814	9.6557
14.7147	4.71475
15.6562	11.0698
16.6045	1.62067
17.5586	-5.00781
18.5175	12.379
19.4805	11.8346
20.4471	7.55548
21.4168	9.49047
22.3891	12.9959
18.6862	1.55371
17.7417	4.74444
16.8037	7.66202
15.8731	10.5126
14.9516	6.37492
14.0408	0.191608
13.143	1.60767
12.261	11.7972
11.3985	12.4599
10.5603	30.2121
9.75264	55.1737
8.98375	84.6781
8.26448	106.647
7.60891	142.46
7.03487	170.158
6.56378	183.181
6.21909	250.162
6.02254	273.21
5.98872	286.915
6.12035	258.428
6.40723	244.901
6.82982	197.21
7.3648	126.499
7.98963	85.0954
8.68493	92.203
9.43514	61.5519
10.2282	39.3505
11.0548	18.2143
11.9081	19.6458
12.7827	11.5362
13.6745	6.08206
14.5803	4.48655
15.4977	1.5192
16.4248	-5.37336
17.3599	4.0599
18.3019	3.82754
19.2498	13.1854
20.2027	4.78447
21.1599	-8.56752
22.1209	-1.36828
23.0853	2.87025
18.5157	0.804966
17.5905	12.0049
16.6739	17.3823
15.7675	9.85912
14.8731	6.57352
13.9929	-4.43876
13.1299	3.15181
12.2878	8.15544
11.471	10.8641
10.6854	43.1137
9.93835	52.1943
9.2393	61.6564
8.59992	74.685
8.03445	109.519
7.55952	130.37
7.19306	142.821
6.95227	168.939
6.85039	201.585
6.8936	191.178
7.07924	169.235
7.39659	154.85
7.82965	116.34
8.36046	102.926
8.97168	77.9421
9.64805	52.3647
10.3768	36.5418
11.1478	19.7916
11.9527	25.653
12.7852	13.0173
13.6402	17.1925
14.5137	9.75405
15.4027	-6.41531
16.3045	0.714877
17.2171	4.9187
18.139	-0.046602
19.0688	-6.94813
20.0053	1.22221
20.9477	-0.0802695
21.8952	4.69723
22.8472	1.2241
18.3981	1.42874
17.4952	8.87442
16.6035	15.9279
15.7248	25.447
14.8615	16.5716
14.0164	1.20793
13.1929	-9.00629
12.3954	9.35845
11.6293	19.1275
10.9011	23.2551
10.219	51.6985
9.59279	56.174
9.03413	80.9455
8.55625	97.7609
8.17333	105.879
7.89918	96.9342
7.74538	106.432
7.71912	147.592
7.82168	115.992
8.04814	101.087
8.38847	87.2125
8.82951	72.3342
9.35704	56.853
9.95731	46.1294
10.618	18.9465
11.3285	12.0911
12.0801	9.58247
12.8656	1.85517
13.6791	2.12587
14.5159	7.60508
15.3722	14.8214
16.245	3.70734
17.1316	-3.09815
18.0302	-1.11581
18.9389	-3.76854
19.8563	6.49494
20.7814	1.51682
21.7132	2.90046
18.3343	0.567822
17.4568	-2.02445
16.5932	4.82469
15.7457	8.41952
14.9172	7.05809
14.1108	0.173568
13.3308	7.45203
12.5819	10.8259
11.87	23.1022
11.2023	25.7377
10.587	33.4448
10.0339	48.6149
9.55366	68.0373
9.15786	71.4638
8.85778	84.2514
8.66337	95.264
8.58184	78.7228
8.61637	102.142
8.76559	84.1708
9.02383	76.3508
9.38208	64.839
9.82941	51.1455
10.3543	51.1234
10.9455	21.2506
11.5931	5.61857
12.2879	2.08329
13.0225	6.79971
13.7906	15.4683
14.5868	14.0741
15.4068	26.6016
16.2469	17.8395
17.1043	4.02104
17.9764	-2.12217
18.8612	-5.63318
19.757	-1.50924
20.6623	-2.22494
18.3249	0.405764
17.4756	13.8989
16.643	11.1692
15.8299	1.99907
15.0392	-5.98044
14.2749	-0.325938
13.5413	11.1055
12.8437	12.7256
12.1883	18.0097
11.5822	24.7062
11.0337	40.1437
10.5516	38.3943
10.1454	42.0982
9.82463	52.6123
9.59777	50.2443
9.47159	55.6411
9.45013	50.4737
9.53408	40.5079
9.72073	37.5062
10.0043	50.9749
10.3769	34.7662
10.8293	31.3551
11.352	22.3649
11.9357	11.6339
12.572	0.926163
13.2533	2.07127
13.973	2.7139
14.7254	15.2913
15.5058	9.61115
16.3103	18.5502
17.1353	2.26502
17.9781	1.51842
18.8363	-2.3026
19.7079	4.53913
18.3701	-1.01313
17.5515	3.20032
16.7525	12.197
15.9763	9.25231
15.2261	6.25368
14.5062	13.3605
13.8211	-9.96141
13.1764	-4.00901
12.5782	10.9911
12.0335	26.249
11.5498	32.6568
11.1352	29.2669
10.7975	34.1235
10.5442	42.4679
10.3814	49.3043
10.3135	41.9102
10.3422	29.0003
10.4669	50.1152
10.6841	44.2101
10.9883	17.5309
11.3727	25.9507
11.8292	16.3461
12.3501	4.30309
12.9274	16.4213
13.5541	-1.68184
14.2235	-1.28914
14.9299	9.00207
15.6683	26.1262
16.4344	14.5719
17.2245	21.7585
18.0354	4.42641
18.8645	5.73483
18.4694	0.0487093
17.6836	11.8261
16.9205	5.48425
16.1833	4.10374
15.4755	-0.159587
14.8016	-1.59383
14.1662	3.54254
13.5748	5.73018
13.0333	12.0658
12.5484	18.5302
12.1266	19.2258
11.775	20.1146
11.4997	26.1225
11.3065	26.5153
11.1996	25.768
11.1815	25.8569
11.2525	27.475
11.4111	24.6516
11.6536	22.2352
11.975	18.9101
12.3691	12.5648
12.8292	1.42805
13.3485	0.784465
13.9203	4.02805
14.5386	-5.44324
15.1975	7.99785
15.8921	15.2435
16.6178	22.4769
17.3708	13.6515
18.1477	0.27199
18.6219	-0.322513
17.8709	4.68348
17.1453	2.30762
16.4486	3.10119
15.7845	-5.59733
15.1573	-10.0465
14.5718	-7.63641
14.0332	6.95253
13.5471	12.7296
13.1194	18.8359
12.7559	20.4963
12.4622	28.0743
12.2434	28.7963
12.1035	31.4836
12.0452	20.1547
12.0699	17.0379
12.1769	13.1339
12.364	15.1617
12.6279	8.63696
12.9637	6.8886
13.366	13.9291
13.8291	-7.88784
14.3471	-2.95278
14.9142	-0.402895
15.525	9.97836
16.1747	9.24751
16.8587	9.68472
17.5729	3.62634
18.8263	-1.97824
18.1115	-4.55027
17.4247	1.62758
16.7694	11.467
16.1495	1.20792
15.5692	-4.37281
15.0331	-10.4144
14.5461	-11.6164
14.1132	8.8925
13.7396	-9.53006
13.4302	11.3518
13.1895	3.08602
13.0214	26.3678
12.9287	14.1039
12.913	12.0574
12.9745	17.3506
13.1123	3.41147
13.3239	-2.96053
13.6059	11.0848
13.954	7.32129
14.3634	4.43895
14.8291	11.9249
15.3459	11.9389
15.9088	15.5171
16.5131	16.5557
17.1545	10.0597
19.0811	-1.4721
18.4033	7.75184
17.756	-0.0174675
17.1426	7.62502
16.5669	-0.0077761
16.033	4.73383
15.5451	-5.71358
15.1078	1.51346
14.7254	-5.32027
14.4025	1.13521
14.1431	-0.549905
13.9506	4.85734
13.828	3.74102
13.7771	15.0204
13.7986	7.23316
13.8923	7.27155
14.0567	12.3539
14.2893	1.01076
14.5869	10.1195
14.9456	3.49476
15.3612	9.21501
15.8291	10.1361
16.3448	10.0272
16.904	8.26696
19.3841	-0.232356
18.744	-4.08732
18.1365	-4.84113
17.5649	0.818328
17.0329	8.76855
16.5443	4.95584
16.103	2.38193
15.7131	2.60304
15.3784	-9.34511
15.1026	-8.8199
14.889	-0.0982446
14.7403	-1.45999
14.6585	0.879112
14.6446	0.654513
14.6989	4.8456
14.8207	19.0654
15.0082	14.2713
15.2591	8.58689
15.5703	15.4596
15.9383	11.0622
16.3592	18.0357
16.829	2.20442
19.7333	-1.4471
19.131	1.53347
18.5631	4.61654
18.0328	9.4545
17.5436	17.2197
17.0989	13.495
16.7022	7.09508
16.3572	0.898291
16.0671	-2.27052
15.835	3.06252
15.6633	-7.18943
15.5542	-4.68392
15.509	0.775941
15.5281	9.09774
15.6114	-8.61907
15.7578	1.16941
15.9657	-7.22584
16.2326	3.33536
16.5557	3.61405
16.9318	0.86632
20.1261	-0.866198
19.5615	3.2508
19.0328	-3.36145
18.5429	6.83515
18.0951	12.0952
17.6926	13.2235
17.3384	3.88003
17.0357	12.0385
16.7872	-5.64928
16.5953	-0.536215
16.462	-3.74905
16.3888	5.96544
16.3764	4.94915
16.4249	4.88645
16.534	1.03407
16.7023	8.42786
16.9281	1.64938
17.2091	-2.38533
20.56	-1.47181
20.0327	-1.63656
19.5423	6.90507
19.0918	5.63145
18.684	6.78353
18.3217	19.4804
18.0077	0.181647
17.7447	-9.22998
17.5347	7.293
17.3799	-22.2795
17.2816	-6.8155
17.2409	-11.1628
17.2581	-11.2361
17.3331	-9.67266
17.4651	-14.7421
17.6529	-11.3679
21.0327	-0.437625
20.5418	-8.8501
20.0888	-4.71059
19.6762	1.12315
19.3067	4.82467
18.9827	2.54212
18.7066	5.52233
18.4805	6.04504
18.3064	-3.0207
18.1856	2.50013
18.1194	-1.87432
18.1081	-7.75015
18.1521	2.7573
18.2508	-1.72858
21.5413	-0.179854
21.0861	3.232
20.6692	-0.539346
20.2931	-5.29371
19.9601	1.53737
19.6723	10.9783
19.4317	-4.62625
19.2402	6.69819
19.0992	-3.52516
19.0098	6.194
18.9728	0.690273
18.9885	-1.08727
22.0836	-0.204248
21.6629	1.27869
21.2808	2.36599
20.9396	1.37873
20.6413	-6.89248
20.3876	3.34553
20.1804	10.1319
20.0211	0.777924
19.9107	1.96401
19.8502	7.29955
22.6571	0.891374
22.2696	2.62324
21.921	-5.20377
21.6131	-6.45444
21.3476	-7.23857
21.1261	4.81998
20.9501	13.8037
20.8207	4.80851
23.2594	-0.196676
22.904	2.58507
22.5873	4.55155
22.311	2.97285
22.0766	-4.47894
21.8854	-6.13035
23.8884	0.794231
23.5638	-0.362599
23.2776	-8.50636
23.0313	-2.60249
24.5421	-0.422357
24.2468	-1.08261

## Sheet: EDFig2_c
radialPosition_85kHz_logSquare_ED2c	density_85kHz_logSquare_ED2c		radialPosition_85kHz_theory_logSquare_ED2c	density_85kHz_theory_comb_logSquare_ED2c	density_85kHz_theory_BEC_logSquare_ED2c	density_85kHz_theory_therm_logSquare_ED2c
555.514	0.704425		0	6.97742	6.68624	5.61588
565.353	-0.391147		0.0300449	6.97435	6.68203	5.6162
505.156	-2.82816		0.12018	6.96533	6.66984	5.61646
511.995	-0.306039		0.270404	6.95015	6.64918	5.61704
520.834	1.73405		0.480718	6.9286	6.61952	5.61818
531.673	1.02006		0.751122	6.90033	6.58005	5.6202
460.799	0.00775937		1.08162	6.86491	6.52958	5.62352
464.637	0.272279		1.4722	6.82174	6.46647	5.62864
470.476	1.0327		1.92287	6.77041	6.38938	5.63512
478.315	0.511643		2.43364	6.71248	6.30245	5.63698
488.154	1.16997		3.00449	6.64451	6.19541	5.6418
499.993	1.53863		3.63543	6.56574	6.0645	5.64877
422.441	1.72225		4.32646	6.47831	5.91428	5.65071
423.28	2.40331		5.07758	6.37663	5.72217	5.65701
426.119	2.5629		5.8888	6.2649	5.4947	5.65704
430.958	2.61083		6.7601	6.13839	5.19771	5.65725
437.797	1.91428		7.69149	5.99805	4.7963	5.65422
446.635	1.6568		8.68297	5.84721	4.21437	5.64378
457.474	1.67821		9.73454	5.69263	3.18911	5.62156
470.313	2.1601		10.8462	5.56533	1.36421	5.56533
390.083	2.28309		12.018	5.47445	1.36421	5.47445
387.922	2.65626		13.2498	5.38286	1.36421	5.38286
387.761	1.74938		14.5417	5.29019	1.36421	5.29019
389.6	2.91575		15.8937	5.19621	1.36421	5.19621
393.439	0.231818		17.3059	5.10072	1.36421	5.10072
399.278	2.86168		18.7781	5.00362	1.36421	5.00362
407.117	2.42768		20.3103	4.9048	1.36421	4.9048
416.956	1.12501		21.9027	4.80418	1.36421	4.80418
428.795	2.4232		23.5552	4.70172	1.36421	4.70172
442.634	1.54366		25.2677	4.59739	1.36421	4.59739
363.726	1.74739		27.0404	4.49119	1.36421	4.49119
358.565	2.97334		28.8731	4.38313	1.36421	4.38313
355.404	2.68185		30.766	4.27323	1.36421	4.27323
354.243	2.87597		32.7189	4.16156	1.36421	4.16156
355.081	0.726706		34.7319	4.04818	1.36421	4.04818
357.92	1.84256		36.805	3.93319	1.36421	3.93319
362.759	-0.195362		38.9382	3.81674	1.36421	3.81674
369.598	0.583726		41.1314	3.69897	1.36421	3.69897
378.437	0.299494		43.3848	3.58009	1.36421	3.58009
389.276	1.38776		45.6983	3.46034	1.36421	3.46034
402.115	2.25721		48.0718	3.34	1.36421	3.34
416.954	0.873302		50.5054	3.2194	1.36421	3.2194
343.368	1.34496		52.9992	3.09892	1.36421	3.09892
335.207	2.44878		55.553	2.979	1.36421	2.979
329.046	3.21304		58.1669	2.86012	1.36421	2.86012
324.885	2.70808		60.8409	2.74283	1.36421	2.74283
322.724	2.58519		63.575	2.62773	1.36421	2.62773
322.563	2.79013		66.3691	2.51543	1.36421	2.51543
324.402	2.62364		69.2234	2.40658	1.36421	2.40658
328.241	2.27938		72.1378	2.30186	1.36421	2.30186
334.08	2.16509		75.1122	2.2019	1.36421	2.2019
341.918	1.92717		78.1467	2.10729	1.36421	2.10729
351.757	0.788338		81.2414	2.01859	1.36421	2.01859
363.596	1.69223		84.3961	1.93621	1.36421	1.93621
377.435	1.54208		87.6109	1.86047	1.36421	1.86047
393.274	2.18061		90.8858	1.79156	1.36421	1.79156
329.011	0.118375		94.2207	1.72951	1.36421	1.72951
317.85	-1.77434		97.6158	1.67422	1.36421	1.67422
308.688	2.47826		101.071	1.62546	1.36421	1.62546
301.527	2.99244		104.586	1.58288	1.36421	1.58288
296.366	2.58137		108.162	1.54606	1.36421	1.54606
293.205	3.22397		111.797	1.5145	1.36421	1.5145
292.044	2.42672		115.493	1.48769	1.36421	1.48769
292.883	2.46757		119.248	1.46509	1.36421	1.46509
295.722	2.5027		123.064	1.44619	1.36421	1.44619
300.561	2.08455		126.94	1.4305	1.36421	1.4305
307.4	1.055		130.876	1.41756	1.36421	1.41756
316.239	1.75097		134.871	1.40694	1.36421	1.40694
327.078	1.96528		138.928	1.39829	1.36421	1.39829
339.916	2.86027		143.044	1.39127	1.36421	1.39127
354.755	2.26325		147.22	1.38561	1.36421	1.38561
371.594	-0.820774		151.456	1.38107	1.36421	1.38107
320.653	1.77128		155.753	1.37744	1.36421	1.37744
306.492	1.40791		160.109	1.37455	1.36421	1.37455
294.331	2.11122		164.526	1.37227	1.36421	1.37227
284.17	1.82654		169.002	1.37046	1.36421	1.37046
276.009	2.47356		173.539	1.36904	1.36421	1.36904
269.848	1.46627		178.136	1.36793	1.36421	1.36793
265.687	3.27536		182.793	1.36707	1.36421	1.36707
263.525	3.10013		187.51	1.3664	1.36421	1.3664
263.364	2.4106		192.287	1.36588	1.36421	1.36588
265.203	2.64658		197.124	1.36548	1.36421	1.36548
269.042	2.72683		202.022	1.36517	1.36421	1.36517
274.881	1.41048		206.979	1.36494	1.36421	1.36494
282.72	1.72975		211.997	1.36476	1.36421	1.36476
292.559	2.69874		217.074	1.36462	1.36421	1.36462
304.398	2.51952		222.212	1.36452	1.36421	1.36452
318.237	2.33086		227.41	1.36444	1.36421	1.36444
334.076	2.03106		232.668	1.36438	1.36421	1.36438
351.915	0.766333		237.986	1.36434	1.36421	1.36434
318.296	0.658665		243.364	1.3643	1.36421	1.3643
301.134	2.20787		248.802	1.36428	1.36421	1.36428
285.973	2.34949		254.3	1.36426	1.36421	1.36426
272.812	2.17976		259.858	1.36425	1.36421	1.36425
261.651	1.45735		265.477	1.36424	1.36421	1.36424
252.49	2.34615		271.155	1.36423	1.36421	1.36423
245.329	1.99224		276.894	1.36423	1.36421	1.36423
240.168	2.76369		282.692	1.36422	1.36421	1.36422
237.007	3.13735		288.551	1.36422	1.36421	1.36422
235.846	3.34977		294.47	1.36422	1.36421	1.36422
236.685	2.59987
239.524	2.96271
244.362	2.47236
251.201	2.38667
260.04	1.7748
270.879	1.27675
283.718	2.45763
298.557	1.97644
315.396	1.77685
334.235	-1.18606
321.938	-0.34973
301.777	1.49817
283.616	0.581721
267.455	1.19099
253.294	1.39925
241.133	2.06182
230.971	2.21908
222.81	1.02608
216.649	3.06469
212.488	2.8932
210.327	2.40533
210.166	2.32351
212.005	1.57155
215.844	1.10713
221.683	-1.67578
229.522	-0.266974
239.361	1.3537
251.199	2.4866
265.038	1.77149
280.877	0.0433967
298.716	0.870781
318.555	1.98263
331.58	0.596499
308.419	0.762093
287.258	1.88499
268.097	1.30739
250.936	2.06592
235.775	2.36486
222.614	1.75618
211.453	0.445609
202.292	2.09736
195.131	2.66024
189.969	2.3342
186.808	1.92418
185.647	2.77174
186.486	2.18545
189.325	1.72228
194.164	0.125549
201.003	1.80544
209.842	1.17464
220.681	0.411409
233.52	-0.0459518
248.359	1.9154
265.197	1.97749
284.036	2.18226
304.875	2.63807
347.223	1.16795
321.062	0.883938
296.901	1.11435
274.74	0.631862
254.578	1.43248
236.417	1.80982
220.256	-1.35882
206.095	0.874218
193.934	2.39755
183.773	2.55427
175.612	1.78933
169.451	2.2861
165.29	2.44171
163.129	2.28108
162.968	2.0892
164.806	1.60602
168.645	2.27577
174.484	1.70304
182.323	0.360401
192.162	1.66055
204.001	0.230215
217.84	1.58104
233.679	2.2625
251.518	0.816897
271.357	1.81691
293.196	0.875535
368.865	-0.258169
339.704	-1.61055
312.543	0.631846
287.382	1.75855
264.221	1.02023
243.06	1.7536
223.899	1.67624
206.738	2.20849
191.577	1.24959
178.415	1.31972
167.254	0.190062
158.093	2.77175
150.932	2.49051
145.771	1.71075
142.61	2.82041
141.449	1.20828
142.288	1.65345
145.127	1.61908
149.966	-0.166669
156.805	2.00769
165.643	2.60424
176.482	1.62386
189.321	0.241004
204.16	0.978052
220.999	2.03242
239.838	0.0746501
260.677	2.64344
283.516	-1.0919
396.508	1.08336
364.347	2.00247
334.186	1.07543
306.024	1.54301
279.863	2.29805
255.702	1.90622
233.541	1.11113
213.38	-1.47741
195.219	1.84085
179.058	2.14819
164.897	1.16718
152.736	0.831246
142.575	1.76465
134.414	1.47627
128.252	2.09785
124.091	2.59396
121.93	2.62453
121.769	2.78433
123.608	2.52095
127.447	1.56582
133.286	-0.167571
141.125	-0.232122
150.964	2.47385
162.803	2.27672
176.642	2.13874
192.48	1.62492
210.319	1.81964
230.158	2.63621
251.997	1.3281
275.836	2.49196
430.15	-0.387302
394.989	1.57577
361.828	-0.323042
330.667	1.93847
301.506	3.08969
274.345	2.43912
249.184	-0.24643
226.022	2.20946
204.861	1.2772
185.7	2.52394
168.539	1.95258
153.378	2.27841
140.217	0.359851
129.056	1.53995
119.895	3.05913
112.734	2.99893
107.573	2.73066
104.412	3.2073
103.25	3.30332
104.089	2.75375
106.928	1.87995
111.767	2.39925
118.606	0.351703
127.445	2.30621
138.284	2.95039
151.123	2.67966
165.962	1.39073
182.801	0.892389
201.64	2.66514
222.478	1.6823
245.317	1.36525
270.156	1.3456
469.793	-0.107286
431.631	1.74899
395.47	1.18142
361.309	0.653568
329.148	2.29772
298.987	1.7811
270.826	1.88006
244.665	-2.56991
220.504	2.51064
198.343	2.65378
178.182	1.5184
160.021	2.34407
143.859	2.63079
129.698	2.38303
117.537	1.7813
107.376	2.37808
99.2151	3.44862
93.054	3.19066
88.8929	3.36395
86.7318	3.06911
86.5707	3.11126
88.4097	2.81636
92.2486	2.53485
98.0875	1.49629
105.926	1.40263
115.765	2.20861
127.604	1.9672
141.443	2.14058
157.282	2.45343
175.121	1.65525
194.96	2.36882
216.799	2.80478
240.638	1.14698
266.477	-0.369444
515.435	-0.0426242
474.274	1.95058
435.113	1.11025
397.952	2.67124
362.791	1.95047
329.63	-0.843056
298.468	1.67937
269.307	1.7493
242.146	0.448433
216.985	1.86479
193.824	2.20746
172.663	2.48801
153.502	1.22596
136.341	2.44914
121.18	1.10341
108.019	1.39719
96.8575	1.59862
87.6964	3.18703
80.5354	3.28429
75.3743	3.6747
72.2132	3.53628
71.0521	3.16512
71.891	2.94903
74.7299	2.48945
79.5688	0.926018
86.4077	2.09064
95.2466	1.14831
106.086	2.01887
118.924	2.19132
133.763	2.43229
150.602	1.98005
169.441	2.46904
190.28	2.52132
213.119	2.37294
237.958	2.43241
264.797	1.89948
567.077	0.670163
522.916	0.633469
480.755	2.08733
440.594	2.52075
402.433	2.26592
366.272	2.20019
332.111	2.77022
299.95	2.2113
269.789	0.655088
241.628	1.18931
215.467	2.34207
191.305	2.48105
169.144	1.6085
148.983	0.990524
130.822	2.03216
114.661	2.2902
100.5	0.789804
88.3389	1.94342
78.1778	2.99232
70.0167	3.42237
63.8556	3.67614
59.6945	3.34623
57.5334	3.54614
57.3723	3.05996
59.2112	3.69994
63.0502	3.22828
68.8891	2.19573
76.728	2.5939
86.5669	0.16597
98.4058	0.342527
112.245	1.71115
128.084	1.24325
145.923	0.738613
165.761	0.74661
187.6	1.77809
211.439	2.8879
237.278	0.486698
265.117	-1.35998
624.72	0.947952
577.559	2.00288
532.398	1.4805
489.237	1.80101
448.075	2.02529
408.914	1.4649
371.753	1.74238
336.592	1.32788
303.431	1.42192
272.27	1.7801
243.109	1.53283
215.948	2.02954
190.787	2.32622
167.626	2.18997
146.465	1.78884
127.303	0.0542586
110.142	1.13959
94.9813	0.184242
81.8202	1.65568
70.6591	2.81445
61.498	3.60025
54.3369	3.24428
49.1759	3.79359
46.0148	3.83961
44.8537	3.94125
45.6926	3.62819
48.5315	3.51094
53.3704	2.37815
60.2093	2.91792
69.0482	2.54544
79.8871	3.20247
92.726	2.70226
107.565	1.88408
124.404	1.22231
143.243	1.70301
164.082	1.70462
186.921	2.42594
211.759	2.62524
238.598	2.6243
267.437	1.12748
638.201	-3.24727
590.04	0.738996
543.879	1.85769
499.718	0.102082
457.557	0.862613
417.396	0.762435
379.235	2.63863
343.074	-0.550052
308.912	0.415291
276.751	1.37531
246.59	1.04428
218.429	2.14276
192.268	2.19869
168.107	1.0594
145.946	-0.407228
125.785	1.65118
107.624	-0.350026
91.4627	2.14516
77.3016	2.04044
65.1405	3.12445
54.9794	3.33805
46.8183	3.76336
40.6572	3.94505
36.4961	4.01405
34.335	4.34201
34.1739	3.99317
36.0128	4.12224
39.8517	3.65342
45.6906	3.64415
53.5296	3.41775
63.3685	2.86011
75.2074	2.32903
89.0463	0.0608557
104.885	-0.178185
122.724	1.66566
142.563	1.465
164.402	0.0391144
188.241	1.62078
214.08	2.45159
241.919	1.94512
271.758	0.821011
604.521	-1.1725
557.36	0.971837
512.199	2.16207
469.038	2.7045
427.877	0.975147
388.716	2.39334
351.555	1.92081
316.394	2.13163
283.233	-0.767143
252.072	2.56845
222.911	0.817788
195.749	2.07156
170.588	1.80393
147.427	1.1279
126.266	0.121468
107.105	0.539806
89.944	1.91729
74.7829	1.44551
61.6218	3.01849
50.4607	3.12094
41.2996	3.78924
34.1385	4.19428
28.9774	4.26635
25.8164	4.6548
24.6553	4.67134
25.4942	4.47842
28.3331	4.45351
33.172	4.20562
40.0109	4.05514
48.8498	3.45011
59.6887	2.69203
72.5276	2.3023
87.3665	1.96105
104.205	0.768838
123.044	-0.121429
143.883	1.84239
166.722	1.00234
191.561	2.04725
218.4	1.87417
247.239	1.90551
278.078	1.87732
572.842	-0.842873
526.681	2.22642
482.52	1.89748
440.358	1.18608
400.197	1.7738
362.036	2.14418
325.875	2.40029
291.714	1.55222
259.553	2.45145
229.392	-0.638768
201.231	2.76011
175.07	2.19278
150.909	0.975017
128.748	1.77302
108.586	2.3744
90.4253	1.34488
74.2642	2.89287
60.1031	2.05263
47.9421	3.35674
37.781	3.81683
29.6199	4.20539
23.4588	4.63041
19.2977	5.01588
17.1366	5.03345
16.9755	5.01818
18.8144	5.11478
22.6533	4.97421
28.4922	4.42974
36.3311	3.69853
46.1701	3.48376
58.009	2.32902
71.8479	1.84263
87.6868	2.31775
105.526	2.31718
125.365	1.86249
147.204	1.32566
171.042	1.34516
196.881	2.2561
224.72	2.52751
254.559	2.16936
286.398	-0.662952
543.162	-2.65201
498.001	1.81525
454.84	1.81894
413.679	1.65082
374.518	1.56098
337.356	2.32597
302.195	0.790759
269.034	1.31457
237.873	1.31408
208.712	2.12103
181.551	1.7331
156.39	2.34554
133.229	2.12753
112.068	0.391399
92.9067	1.49158
75.7456	3.19003
60.5845	2.78377
47.4234	3.53479
36.2623	3.98265
27.1012	4.4985
19.9401	4.84418
14.779	5.16942
11.6179	5.60658
10.4569	5.54729
11.2958	5.57151
14.1347	5.33068
18.9736	5.1185
25.8125	4.52587
34.6514	3.8268
45.4903	3.47844
58.3292	2.64024
73.1681	2.78628
90.007	2.18355
108.846	2.2111
129.685	1.82929
152.524	2.09974
177.363	2.6795
204.202	2.32803
233.04	2.43739
263.879	-0.574811
296.718	2.23384
515.482	0.85691
471.321	0.384748
429.16	1.9307
388.999	2.28771
350.838	2.22885
314.677	2.34693
280.516	2.59524
248.355	2.83072
218.193	1.94696
190.032	1.69769
163.871	1.66071
139.71	0.0717075
117.549	1.44507
97.388	1.12878
79.2269	-0.0621023
63.0658	3.14819
48.9047	3.57089
36.7436	4.04515
26.5826	4.62422
18.4215	5.07054
12.2604	5.36892
8.09928	5.93597
5.93819	6.2704
5.7771	6.26067
7.61601	6.04312
11.4549	5.66394
17.2938	5.16125
25.1327	4.5219
34.9716	3.7707
46.8106	3.55113
60.6495	3.53785
76.4884	1.83054
94.3273	2.81317
114.166	1.72956
136.005	0.522903
159.844	2.52284
185.683	2.58051
213.522	2.67262
243.361	1.45196
275.2	0.829154
309.039	1.04829
489.802	-1.96326
446.641	1.19837
405.48	2.16757
366.319	1.98581
329.158	1.90247
293.997	2.65072
260.836	1.80717
229.675	0.487981
200.514	2.27329
173.353	0.46738
148.192	1.03836
125.03	0.417884
103.869	0.766196
84.7083	2.39536
67.5472	3.09659
52.3861	3.11118
39.225	3.91162
28.0639	4.24243
18.9028	4.83278
11.7417	5.51066
6.58063	6.13879
3.41953	6.59219
2.25844	6.70716
3.09735	6.62933
5.93626	6.26951
10.7752	5.56686
17.6141	5.19304
26.453	4.53211
37.2919	3.82148
50.1308	2.91568
64.9697	2.72965
81.8086	3.01598
100.648	3.11664
121.486	0.887135
144.325	1.68698
169.164	1.69524
196.003	1.01895
224.842	2.19107
255.681	1.1492
288.52	0.778671
323.359	-0.700638
466.123	-0.318615
423.962	0.36116
383.801	2.76623
345.639	1.58938
309.478	1.29854
275.317	1.64556
243.156	2.63447
212.995	2.51543
184.834	1.46269
158.673	2.66641
134.512	1.62031
112.351	2.16605
92.1896	0.300014
74.0285	2.1432
57.8674	3.07473
43.7063	3.62504
31.5452	3.97504
21.3841	4.67229
13.2231	5.44675
7.06197	6.07189
2.90087	6.68235
0.739784	6.8579
0.578693	6.88467
2.4176	6.72715
6.25651	6.24009
12.0954	5.52213
19.9343	4.87842
29.7732	4.27726
41.6121	3.81466
55.4511	3.51403
71.29	3.13339
89.1289	2.3098
108.968	2.48115
130.807	-0.08313
154.646	2.38362
180.485	2.49827
208.323	2.4895
238.162	0.323464
270.001	0.648099
303.84	1.24457
339.679	1.85746
444.443	-0.328308
403.282	1.64747
364.121	1.14654
326.96	1.3711
291.799	2.51077
258.637	2.19331
227.476	1.38824
198.315	0.655062
171.154	1.0923
145.993	0.0343335
122.832	2.21245
101.671	-0.717518
82.5099	1.42093
65.3488	2.82174
50.1877	3.33456
37.0266	3.95533
25.8655	4.45098
16.7044	4.98746
9.54331	5.74434
4.38222	6.51318
1.22112	6.87087
0.0600331	6.97493
0.898942	6.97608
3.73785	6.47752
8.57676	5.85597
15.4157	5.29216
24.2546	4.68626
35.0935	4.02669
47.9324	3.71309
62.7713	2.79392
79.6102	2.98986
98.4491	-0.172405
119.288	0.194112
142.127	1.13489
166.966	1.87737
193.805	1.93132
222.644	2.64604
253.483	2.15457
286.321	1.5614
321.16	1.35277
357.999	2.08711
424.763	-1.58167
384.602	1.69751
346.441	0.650601
310.28	1.51724
276.119	1.35167
243.958	1.14237
213.797	-3.10803
185.636	1.53875
159.474	0.336582
135.313	0.143425
113.152	1.4625
92.9912	1.26479
74.8301	3.11914
58.669	3.0766
44.5079	2.84017
32.3468	3.79936
22.1857	4.59222
14.0246	5.38107
7.86356	6.02935
3.70246	6.56445
1.54137	6.81988
1.38028	6.82185
3.21919	6.50619
7.0581	6.10466
12.897	5.3988
20.7359	4.84305
30.5748	4.27802
42.4137	3.8567
56.2526	2.98935
72.0916	2.54178
89.9305	2.39897
109.769	1.46909
131.608	2.07733
155.447	1.82587
181.286	2.93772
209.125	2.03851
238.964	2.54288
270.803	1.5889
304.642	1.26419
340.481	0.798743
378.32	1.04195
407.083	-0.76315
367.922	1.9804
330.761	0.228546
295.6	2.37221
262.439	-3.10773
231.278	2.00397
202.117	0.0888731
174.956	-1.36155
149.795	-1.85117
126.634	1.43714
105.473	2.16388
86.3114	1.79023
69.1504	2.34902
53.9893	2.5681
40.8282	3.69412
29.6671	4.18806
20.506	4.58351
13.3449	5.40521
8.18381	5.99116
5.02271	6.35613
3.86162	6.51413
4.70053	6.47865
7.53944	6.04767
12.3784	5.44016
19.2173	5.02077
28.0562	4.5042
38.8951	3.63083
51.734	3.49511
66.5729	2.967
83.4118	1.75067
102.251	2.18643
123.09	2.24639
145.929	2.61495
170.767	2.01
197.606	1.06091
226.445	2.05701
257.284	1.98978
290.123	1.40615
324.962	1.9898
361.801	-0.936037
400.64	2.38811
391.404	-0.4544
353.243	1.12227
317.082	2.61313
282.92	1.80394
250.759	2.02401
220.598	1.55189
192.437	1.13259
166.276	0.686832
142.115	-0.634497
119.954	0.999775
99.7928	1.14785
81.6317	-0.588904
65.4706	3.10717
51.3095	2.73688
39.1484	3.89271
28.9873	4.16596
20.8262	4.78705
14.6651	5.1926
10.5041	5.6848
8.34296	5.85087
8.18187	6.02812
10.0208	5.6854
13.8597	5.31947
19.6986	4.98791
27.5375	4.42618
37.3764	4.1383
49.2153	3.32495
63.0542	2.62988
78.8931	1.30158
96.7321	-0.0184843
116.571	1.45671
138.41	2.0926
162.249	-1.13918
188.088	0.0450483
215.927	2.51334
245.766	1.53597
277.604	2.42841
311.443	0.705405
347.282	1.08031
385.121	2.42916
424.96	-0.958851
377.724	-1.46445
340.563	1.50191
305.402	1.52506
272.241	2.41296
241.08	-1.68586
211.918	2.49225
184.757	1.13424
159.596	0.956327
136.435	2.23435
115.274	1.19277
96.113	2.09749
78.9519	2.19638
63.7909	3.42891
50.6298	3.45159
39.4687	4.00395
30.3076	4.26555
23.1465	4.70102
17.9854	4.93059
14.8243	5.24825
13.6632	5.22996
14.5021	5.11175
17.341	5.15982
22.1799	4.84149
29.0188	4.45886
37.8578	3.83607
48.6967	3.30881
61.5356	2.94409
76.3745	3.08318
93.2134	1.48882
112.052	2.63108
132.891	1.35895
155.73	2.03401
180.569	2.33205
207.408	-0.535113
236.247	2.47443
267.086	0.754922
299.925	1.52761
334.764	0.143535
371.602	1.86946
410.441	1.78475
451.28	1.47379
366.044	-0.0484139
329.883	1.83075
295.722	0.0540632
263.561	1.74499
233.4	2.61309
205.239	2.43743
179.078	-0.180731
154.917	-1.4231
132.755	0.7039
112.594	2.30118
94.4333	1.76462
78.2722	1.88128
64.1111	3.44889
51.95	2.55502
41.7889	3.84559
33.6278	3.98754
27.4667	4.38232
23.3056	4.67639
21.1446	4.80269
20.9835	4.84787
22.8224	4.62685
26.6613	4.28289
32.5002	4.15468
40.3391	3.86218
50.178	3.44364
62.0169	3.39609
75.8558	2.45919
91.6947	1.5823
109.534	2.18321
129.373	1.58646
151.211	1.86775
175.05	1.94442
200.889	0.839683
228.728	1.45345
258.567	-1.72198
290.406	1.48055
324.245	2.56512
360.084	2.67316
397.923	1.77013
437.762	0.621979
479.601	2.27545
356.364	-0.762696
321.203	1.03373
288.042	0.767884
256.881	1.50742
227.72	1.82805
200.559	1.78229
175.398	2.26296
152.237	1.68938
131.076	-0.0833231
111.915	2.5115
94.7535	2.85354
79.5924	2.35893
66.4313	2.81404
55.2703	2.9631
46.1092	2.39697
38.9481	3.49286
33.787	3.9372
30.6259	3.95253
29.4648	4.26023
30.3037	4.17261
33.1426	3.99587
37.9815	4.19059
44.8204	3.69407
53.6593	3.18719
64.4983	2.92281
77.3372	2.73602
92.1761	2.83269
109.015	2.39649
127.854	2.5879
148.693	2.00979
171.532	1.39139
196.371	1.58904
223.21	1.26092
252.048	1.86831
282.887	-1.97267
315.726	0.753666
350.565	1.49463
387.404	0.787504
426.243	-1.99438
467.082	2.19769
509.921	1.4576
348.685	-0.594043
314.524	0.0545744
282.363	1.27433
252.201	0.39442
224.04	0.926405
197.879	1.90027
173.718	2.60443
151.557	2.29218
131.396	0.0468967
113.235	1.84021
97.0738	2.36947
82.9127	2.56136
70.7516	2.32231
60.5905	2.3091
52.4294	2.33508
46.2683	2.04645
42.1072	2.86647
39.9461	3.57263
39.7851	3.74788
41.624	3.59724
45.4629	3.3826
51.3018	3.36225
59.1407	2.91012
68.9796	2.54742
80.8185	2.0229
94.6574	-2.1304
110.496	1.95268
128.335	1.96857
148.174	1.94985
170.013	1.48106
193.852	2.007
219.691	1.44543
247.53	0.359357
277.369	2.08605
309.208	1.805
343.047	1.44526
378.885	2.47035
416.724	2.05572
456.563	0.676006
498.402	0.470218
542.241	1.29339
343.005	-3.87495
309.844	-0.365287
278.683	-0.208047
249.522	1.05629
222.361	2.38142
197.199	-0.943874
174.038	2.08133
152.877	-1.39491
133.716	2.32943
116.555	0.874627
101.394	1.31296
88.2329	2.71668
77.0718	2.83608
67.9108	3.02725
60.7497	2.50097
55.5886	1.67499
52.4275	2.70591
51.2664	3.07166
52.1053	2.72725
54.9442	2.81572
59.7831	2.8267
66.622	-0.254968
75.4609	2.66892
86.2998	2.60612
99.1388	1.40377
113.978	2.69784
130.817	1.29648
149.655	0.651757
170.494	1.68926
193.333	0.243025
218.172	2.48688
245.011	2.26749
273.85	0.836693
304.689	-3.10191
337.528	1.62049
372.367	0.805727
409.206	2.13812
448.045	2.3604
488.883	0.971135
531.722	0.686821
339.325	-2.26585
307.164	1.83895
277.003	2.75857
248.842	1.37597
222.681	-2.41844
198.52	2.07575
176.359	2.23156
156.198	-0.11144
138.036	1.22178
121.875	-0.804058
107.714	2.09038
95.5532	2.52864
85.3921	2.1172
77.231	2.28688
71.0699	0.564925
66.9088	2.03917
64.7477	1.59316
64.5866	2.90197
66.4256	2.58159
70.2645	0.704338
76.1034	0.514318
83.9423	2.1579
93.7812	1.29015
105.62	2.56511
119.459	1.66688
135.298	0.328987
153.137	-1.1354
172.976	2.26122
194.815	0.0114713
218.654	2.11717
244.492	1.10736
272.331	1.55882
302.17	0.15515
334.009	1.43263
367.848	0.93561
403.687	0.841718
441.526	1.62842
481.365	1.33285
337.645	0.672715
306.484	2.38402
277.323	-0.665757
250.162	-2.09206
225.001	2.15969
201.84	1.62355
180.679	0.841272
161.518	-0.506111
144.357	0.672753
129.196	1.4368
116.035	3.01788
104.873	2.52123
95.7123	2.9018
88.5513	2.41514
83.3902	1.31294
80.2291	2.10087
79.068	1.97612
79.9069	2.31534
82.7458	1.60863
87.5847	-1.73023
94.4236	1.73548
103.263	-0.783847
114.101	1.67849
126.94	2.1685
141.779	-2.5217
158.618	1.42697
177.457	1.91814
198.296	1.7935
221.135	1.8198
245.974	0.475704
272.813	1.55716
301.652	1.69161
332.491	1.98241
365.329	2.75046
400.168	1.89907
437.007	-0.308007
337.966	-0.189406
307.805	2.34208
279.644	-0.29555
253.482	2.39051
229.321	-3.44272
207.16	1.92177
186.999	2.55015
168.838	2.59573
152.677	1.34369
138.516	2.18214
126.355	1.14546
116.194	2.68777
108.033	2.70869
101.872	2.50659
97.7104	2.06612
95.5493	0.888989
95.3882	1.79611
97.2271	-1.8141
101.066	2.3304
106.905	-0.284975
114.744	1.60877
124.583	2.72088
136.422	2.07103
150.261	1.43347
166.1	-0.347548
183.938	1.0563
203.777	1.42714
225.616	2.59219
249.455	1.76687
275.294	2.38666
303.133	2.45757
332.972	1.11077
364.811	-0.193791
398.65	0.776199
340.286	0.572601
311.125	1.14177
283.964	1.71872
258.803	1.69879
235.642	-0.0237771
214.48	-0.0646334
195.319	-1.66637
178.158	2.04937
162.997	2.27814
149.836	2.76615
138.675	2.16033
129.514	1.64242
122.353	2.22895
117.192	2.43727
114.031	1.07798
112.87	-0.0454023
113.708	0.299274
116.547	0.443314
121.386	-0.249109
128.225	1.44138
137.064	2.12605
147.903	0.358154
160.742	1.21944
175.581	-0.653814
192.42	0.191967
211.259	0.53774
232.098	2.19165
254.936	-0.733887
279.775	-0.0954267
306.614	0.861514
335.453	0.422231
366.292	0.120563
344.606	-0.0626175
316.445	2.10107
290.284	0.855758
266.123	1.37869
243.962	0.0719902
223.801	2.3137
205.64	0.869133
189.479	1.88533
175.317	0.508865
163.156	1.19006
152.995	1.15665
144.834	0.289193
138.673	0.0348601
134.512	2.49115
132.351	-0.845862
132.19	0.750975
134.029	1.19652
137.868	1.10827
143.707	1.01354
151.545	0.624883
161.384	0.817564
173.223	1.05095
187.062	0.806053
202.901	0.639475
220.74	1.74766
240.579	1.98275
262.418	1.46076
286.257	0.116586
312.096	0.0315455
339.935	-0.634847
350.926	-1.3773
323.765	2.35088
298.604	1.79791
275.443	-0.034059
254.282	1.47563
235.121	2.02378
217.96	1.998
202.799	0.426993
189.638	1.75018
178.477	1.15978
169.316	1.45676
162.154	2.53418
156.993	2.22535
153.832	1.33213
152.671	0.469918
153.51	0.246716
156.349	1.49456
161.188	1.44516
168.027	0.303332
176.866	0.0827546
187.705	1.37981
200.544	2.05898
215.382	2.2555
232.221	-0.929579
251.06	-1.43244
271.899	0.767885
294.738	0.964171
319.577	0.763192
359.247	0.0886213
333.086	1.07678
308.925	0.667826
286.763	0.51847
266.602	0.889674
248.441	1.37153
232.28	1.35321
218.119	1.39744
205.958	1.99908
195.797	1.29009
187.636	1.60772
181.475	0.0469452
177.314	-0.177761
175.153	2.35671
174.991	2.31837
176.83	1.27199
180.669	2.05461
186.508	1.84101
194.347	1.08503
204.186	1.41553
216.025	1.37681
229.864	1.97667
245.703	2.2732
263.542	2.71415
283.381	2.41586
305.219	-1.47587
369.567	-1.71068
344.406	-0.203603
321.245	0.802898
300.084	-3.55812
280.923	2.05107
263.761	1.98038
248.6	1.07422
235.439	-0.164349
224.278	2.4729
215.117	2.06062
207.956	1.40066
202.795	1.12717
199.634	2.02109
198.473	1.75082
199.312	1.56055
202.151	1.73761
206.989	-0.210179
213.828	0.233243
222.667	1.81909
233.506	1.83638
246.345	2.63323
261.184	-1.88762
278.023	1.45359
296.862	-1.26365
381.887	-1.12744
357.726	0.754249
335.565	0.911003
315.404	2.30742
297.243	2.00093
281.082	2.03574
266.921	0.563295
254.76	0.779027
244.598	1.95479
236.437	0.521583
230.276	1.18867
226.115	1.54742
223.954	0.914755
223.793	1.68304
225.632	1.50213
229.471	2.15227
235.31	1.98359
243.149	2.80172
252.988	1.28801
264.826	-2.85765
278.665	1.83402
294.504	-2.11297
396.207	-0.0485714
373.046	1.81318
351.885	1.77468
332.724	-1.60556
315.563	1.88955
300.402	2.27752
287.241	1.29883
276.08	1.64091
266.919	0.864931
259.758	0.881215
254.597	1.11123
251.435	1.38586
250.274	2.17242
251.113	2.12361
253.952	-1.03922
258.791	2.67245
265.63	0.661716
274.469	1.94022
285.308	1.33438
298.147	-0.641115
412.528	0.187602
390.367	0.123407
370.206	1.89218
352.044	0.822561
335.883	0.821791
321.722	-0.702501
309.561	2.36298
299.4	2.00267
291.239	0.714622
285.078	2.0793
280.917	2.24552
278.756	2.32165
278.595	1.0456
280.434	0.892376
284.272	0.8259
290.111	1.41378
297.95	0.893225
307.789	-2.5968
430.848	-1.34195
409.687	2.22214
390.526	0.413088
373.365	1.24886
358.204	0.301028
345.042	1.77967
333.881	-0.436922
324.72	2.76335
317.559	0.527392
312.398	2.40064
309.237	-2.8566
308.076	1.49851
308.915	2.05684
311.754	2.31869
316.593	1.65156
323.432	-0.81279
451.168	0.262877
431.007	0.674396
412.846	1.65779
396.685	0.191139
382.524	1.48589
370.363	2.1358
360.202	2.18137
352.041	1.84556
345.879	1.58826
341.718	1.57372
339.557	0.720914
339.396	0.398796
341.235	1.45789
345.074	-0.708523
473.488	-0.680411
454.327	1.67065
437.166	1.859
422.005	1.72617
408.844	0.394116
397.683	0.272857
388.522	0.689678
381.361	0.76196
376.2	1.12286
373.039	2.07113
371.878	1.21656
372.716	0.504832
497.809	-0.0129247
479.648	0.578031
463.487	2.09878
449.325	1.11343
437.164	1.0038
427.003	0.659569
418.842	2.19554
412.681	2.24503
408.52	1.58055
406.359	0.697328
524.129	-2.57428
506.968	-0.524071
491.807	1.5375
478.646	1.85241
467.485	2.20125
458.323	0.237929
451.162	0.451359
446.001	-0.560733
552.449	-0.041479
536.288	-0.0918629
522.127	1.35697
509.966	2.30426
499.805	1.43668
491.644	-1.25705
582.769	-2.86573
567.608	2.67593
554.447	2.10663
543.286	0.6626
615.09	0.245487
600.929	-0.56124

## Sheet: EDFig2_d
radialPosition_105kHz_logSquare_ED2d	density_105kHz_logSquare_ED2d		radialPosition_105kHz_theory_logSquare_ED2d	density_105kHz_theory_comb_logSquare_ED2d	density_105kHz_theory_BEC_logSquare_ED2d	density_105kHz_theory_therm_logSquare_ED2d
578.594	1.6986		0	7.20554	6.26984	6.71629
525.063	1.23091		0.0288948	7.20338	6.26418	6.71637
533.657	2.44166		0.115579	7.19687	6.24702	6.71665
544.251	2.26142		0.260053	7.18617	6.21884	6.71682
477.532	0.712269		0.462316	7.17183	6.18216	6.71593
483.126	2.24239		0.722369	7.15318	6.13295	6.71495
490.72	1.98122		1.04021	7.13006	6.06931	6.71397
500.314	0.992453		1.41584	7.10225	5.98847	6.71315
511.907	-0.824975		1.84926	7.06949	5.88627	6.71266
436.001	2.91826		2.34048	7.03174	5.75836	6.71228
438.595	1.51033		2.88948	6.99151	5.61787	6.70848
443.189	2.87175		3.49627	6.9458	5.43549	6.70519
449.783	1.67293		4.16085	6.89496	5.19712	6.70171
458.377	1.53732		4.88321	6.84215	4.913	6.69422
468.971	1.53465		5.66337	6.7847	4.50342	6.68606
481.564	1.1322		6.50132	6.72614	3.91187	6.67354
400.47	2.60061		7.39706	6.66875	2.89339	6.65495
400.064	3.49541		8.35059	6.62186	1.9834	6.62186
401.658	3.54808		9.3619	6.58018	1.9834	6.58018
405.252	3.13572		10.431	6.53685	1.9834	6.53685
410.846	2.64771		11.5579	6.4919	1.9834	6.4919
418.44	2.52393		12.7426	6.44536	1.9834	6.44536
428.034	0.950961		13.9851	6.39727	1.9834	6.39727
439.628	2.35486		15.2853	6.34765	1.9834	6.34765
453.221	-1.16836		16.6434	6.29652	1.9834	6.29652
370.94	3.04505		18.0592	6.2439	1.9834	6.2439
367.534	3.57494		19.5329	6.18981	1.9834	6.18981
366.127	3.04904		21.0643	6.13426	1.9834	6.13426
366.721	2.80219		22.6535	6.07728	1.9834	6.07728
369.315	2.61443		24.3005	6.01886	1.9834	6.01886
373.909	2.69662		26.0053	5.95902	1.9834	5.95902
380.503	1.98786		27.7679	5.89778	1.9834	5.89778
389.097	2.18523		29.5882	5.83513	1.9834	5.83513
399.691	2.51897		31.4664	5.7711	1.9834	5.7711
412.284	1.26796		33.4023	5.70568	1.9834	5.70568
426.878	1.01641		35.3961	5.6389	1.9834	5.6389
347.409	2.57443		37.4476	5.57075	1.9834	5.57075
341.003	3.35873		39.5569	5.50126	1.9834	5.50126
336.597	2.69663		41.724	5.43043	1.9834	5.43043
334.191	2.4848		43.9489	5.35828	1.9834	5.35828
333.784	2.05613		46.2316	5.28482	1.9834	5.28482
335.378	2.52723		48.5721	5.21008	1.9834	5.21008
338.972	2.3537		50.9704	5.13408	1.9834	5.13408
344.566	-0.0377631		53.4264	5.05683	1.9834	5.05683
352.16	2.03816		55.9403	4.97838	1.9834	4.97838
361.754	2.38315		58.5119	4.89874	1.9834	4.89874
373.348	1.7462		61.1413	4.81796	1.9834	4.81796
386.941	0.98928		63.8285	4.73608	1.9834	4.73608
402.535	0.181023		66.5735	4.65316	1.9834	4.65316
329.878	2.60237		69.3763	4.56924	1.9834	4.56924
320.472	2.94614		72.2369	4.48438	1.9834	4.48438
313.066	2.48054		75.1553	4.39867	1.9834	4.39867
307.66	3.04321		78.1314	4.31219	1.9834	4.31219
304.254	2.9906		81.1654	4.22502	1.9834	4.22502
302.847	2.72551		84.2571	4.13726	1.9834	4.13726
303.441	1.83575		87.4066	4.04904	1.9834	4.04904
306.035	2.69529		90.614	3.96049	1.9834	3.96049
310.629	0.670454		93.8791	3.87174	1.9834	3.87174
317.223	0.489082		97.202	3.78295	1.9834	3.78295
325.817	2.29885		100.583	3.69429	1.9834	3.69429
336.411	2.35202		104.021	3.60596	1.9834	3.60596
349.004	-0.333326		107.517	3.51815	1.9834	3.51815
363.598	0.673563		111.071	3.43109	1.9834	3.43109
380.192	1.67226		114.683	3.34501	1.9834	3.34501
318.347	2.03596		118.353	3.26015	1.9834	3.26015
305.941	2.44745		122.08	3.17677	1.9834	3.17677
295.535	2.7448		125.866	3.09514	1.9834	3.09514
287.129	2.54514		129.709	3.01551	1.9834	3.01551
280.723	2.48353		133.609	2.93816	1.9834	2.93816
276.317	3.09772		137.568	2.86335	1.9834	2.86335
273.911	3.1493		141.584	2.79133	1.9834	2.79133
273.504	3.32341		145.658	2.72232	1.9834	2.72232
275.098	2.68925		149.79	2.65654	1.9834	2.65654
278.692	2.65778		153.98	2.59416	1.9834	2.59416
284.286	1.46207		158.228	2.53533	1.9834	2.53533
291.88	2.20197		162.533	2.48015	1.9834	2.48015
301.474	2.56604		166.896	2.42869	1.9834	2.42869
313.068	2.77363		171.317	2.38096	1.9834	2.38096
326.661	2.13014		175.796	2.33695	1.9834	2.33695
342.255	-2.60099		180.332	2.29659	1.9834	2.29659
359.849	2.289		184.926	2.25979	1.9834	2.25979
312.817	2.66117		189.579	2.22642	1.9834	2.22642
297.41	2.38097		194.288	2.19631	1.9834	2.19631
284.004	2.47244		199.056	2.16928	1.9834	2.16928
272.598	2.15922		203.881	2.14514	1.9834	2.14514
263.192	3.00739		208.765	2.12369	1.9834	2.12369
255.786	3.0047		213.706	2.1047	1.9834	2.1047
250.38	3.11207		218.704	2.08797	1.9834	2.08797
246.974	2.91431		223.761	2.07329	1.9834	2.07329
245.567	3.2739		228.875	2.06046	1.9834	2.06046
246.161	3.117		234.048	2.04928	1.9834	2.04928
248.755	2.65123		239.277	2.03958	1.9834	2.03958
253.349	2.10997		244.565	2.03119	1.9834	2.03119
259.943	1.76637		249.911	2.02396	1.9834	2.02396
268.537	2.88909		255.314	2.01774	1.9834	2.01774
279.131	2.48742		260.775	2.01241	1.9834	2.01241
291.725	-1.05835		266.294	2.00785	1.9834	2.00785
306.318	1.32013		271.871	2.00396	1.9834	2.00396
322.912	1.98648		277.505	2.00066	1.9834	2.00066
341.506	1.07485		283.198	1.99785	1.9834	1.99785
313.286	0.0940746
294.88	2.14889
278.474	3.00366
264.067	2.52267
251.661	2.66112
241.255	2.51306
232.849	2.9967
226.443	3.46421
222.037	3.61367
219.631	3.56395
219.224	2.74972
220.818	2.80495
224.412	2.2987
230.006	2.22823
237.6	2.17027
247.194	1.92767
258.788	2.09976
272.381	2.27823
287.975	1.87637
305.569	0.163723
325.163	0.736553
319.755	1.59733
298.349	0.39517
278.943	2.68896
261.537	1.28209
246.13	1.38198
232.724	2.85325
221.318	3.04102
211.912	2.79525
204.506	2.90064
199.1	3.17532
195.694	3.21761
194.288	3.53936
194.881	3.53652
197.475	1.89781
202.069	2.39776
208.663	2.68263
217.257	0.909889
227.851	2.02614
240.445	1.71586
255.038	0.239685
271.632	2.04311
290.226	1.86869
310.82	0.949045
332.224	1.77094
307.818	1.24902
285.412	1.05788
265.006	1.79657
246.6	1.30549
230.194	2.57975
215.787	3.0716
203.381	3.05207
192.975	2.56207
184.569	3.22769
178.163	3.21379
173.757	3.48015
171.351	3.33159
170.944	3.0829
172.538	2.8453
176.132	3.13489
181.726	3.02392
189.32	2.62405
198.914	2.02289
210.508	-1.42137
224.101	0.751517
239.695	1.11127
257.289	2.29212
276.883	0.954567
298.477	1.47178
350.693	1.00375
323.287	1.96419
297.881	1.96493
274.475	-2.82843
253.069	0.0729734
233.663	1.40044
216.257	2.49997
200.851	2.38018
187.444	2.05635
176.038	2.90283
166.632	3.09897
159.226	3.3074
153.82	3.58197
150.414	3.40808
149.008	3.44577
149.601	3.40086
152.195	3.35434
156.789	3.12459
163.383	2.95098
171.977	2.87964
182.571	2.83662
195.165	2.29571
209.758	2.34427
226.352	2.4671
244.946	1.37219
265.54	2.13615
288.134	-0.131891
375.163	0.891652
344.757	2.26384
316.35	1.36799
289.944	-1.41421
265.538	2.37754
243.132	2.50863
222.726	0.534104
204.32	2.37146
187.914	2.64159
173.507	2.73039
161.101	3.08001
150.695	3.55876
142.289	3.98622
135.883	3.5452
131.477	3.71263
129.071	3.80353
128.664	3.79336
130.258	3.01831
133.852	3.18947
139.446	3.24577
147.04	3.09312
156.634	3.12761
168.228	2.85026
181.822	2.3959
197.415	2.52594
215.009	2.06409
234.603	0.811538
256.197	1.00397
279.791	1.80542
405.632	-0.177287
372.226	2.42662
340.82	1.3781
311.413	1.76017
284.007	1.50584
258.601	1.62556
235.195	1.03467
213.789	2.70107
194.383	2.33567
176.977	3.15578
161.571	3.19608
148.164	3.42029
136.758	3.42378
127.352	3.77719
119.946	3.86246
114.54	4.17486
111.134	3.88534
109.728	3.81011
110.321	3.82103
112.915	3.70005
117.509	3.12275
124.103	3.32387
132.697	2.99999
143.291	2.67581
155.885	2.65231
170.478	2.93173
187.072	2.52121
205.666	2.42441
226.26	3.04105
248.854	2.64731
273.448	-1.2002
442.101	1.36383
405.695	0.957425
371.289	1.39582
338.883	1.29171
308.477	2.4182
280.07	1.41069
253.664	2.39048
229.258	2.66885
206.852	2.01403
186.446	3.06374
168.04	3.23875
151.634	2.65395
137.227	2.99675
124.821	3.58379
114.415	3.94551
106.009	4.04824
99.6029	4.10415
95.1968	4.15607
92.7907	4.39715
92.3845	4.16289
93.9784	4.18375
97.5722	3.89484
103.166	3.70696
110.76	3.31978
120.354	3.04338
131.948	2.28363
145.542	2.84858
161.135	3.28604
178.729	2.98773
198.323	1.22009
219.917	2.64254
243.511	3.06154
269.105	-1.47826
484.57	1.57865
445.164	2.466
407.758	0.629356
372.352	1.75219
338.946	2.28516
307.54	1.05786
278.134	1.47368
250.727	1.54814
225.321	0.691743
201.915	2.72498
180.509	2.81833
161.103	3.14341
143.697	2.83613
128.291	2.95209
114.884	3.44758
103.478	4.04489
94.0722	4.32057
86.666	4.50727
81.2599	4.62675
77.8537	4.6466
76.4476	4.59667
77.0415	4.50419
79.6353	4.3896
84.2292	3.97227
90.8231	4.00573
99.4169	3.61438
110.011	3.50872
122.605	3.17683
137.199	3.19833
153.792	2.63518
172.386	3.29308
192.98	3.01141
215.574	3.13878
240.168	2.17071
266.762	1.32301
533.04	1.43905
490.633	0.890402
450.227	1.2346
411.821	0.554812
375.415	2.10142
341.009	2.69262
308.603	2.24204
278.197	2.36266
249.79	2.0352
223.384	0.241705
198.978	2.71631
176.572	2.98623
156.166	1.61023
137.76	1.73275
121.354	2.99863
106.948	3.43443
94.5414	3.70832
84.1352	4.25189
75.7291	4.72517
69.323	4.85648
64.9168	4.94033
62.5107	4.95094
62.1046	4.96851
63.6984	4.73813
67.2923	4.47468
72.8861	4.455
80.48	4.22118
90.0739	3.89015
101.668	3.48039
115.262	3.5254
130.855	2.23105
148.449	2.28837
168.043	2.39154
189.637	2.9781
213.231	2.34638
238.825	2.47627
266.419	1.3977
587.509	2.03613
542.103	0.556764
498.697	-1.8084
457.29	1.04748
417.884	2.21405
380.478	2.17756
345.072	0.0595671
311.666	1.09177
280.26	2.36411
250.854	2.69417
223.447	2.67043
198.041	2.03956
174.635	2.8822
153.229	2.68414
133.823	3.14867
116.417	2.89699
101.011	3.47633
87.6045	4.08886
76.1983	4.53821
66.7922	4.74703
59.3861	5.05588
53.9799	5.13497
50.5738	5.34613
49.1676	5.36302
49.7615	5.33262
52.3554	5.0819
56.9492	4.88585
63.5431	4.57749
72.137	4.56462
82.7308	4.31135
95.3247	3.73625
109.919	3.67573
126.512	3.04401
145.106	2.23818
165.7	2.71581
188.294	2.51418
212.888	1.92499
239.482	2.366
268.076	1.77128
647.978	-0.907641
599.572	2.29389
553.166	1.63798
508.76	1.42208
466.353	1.91739
425.947	1.14922
387.541	0.2177
351.135	-0.33647
316.729	0.0798812
284.323	0.423217
253.917	1.67677
225.511	2.63851
199.104	2.06101
174.698	2.60843
152.292	2.95184
131.886	3.18743
113.48	3.10645
97.0737	3.66564
82.6675	4.29259
70.2614	4.68858
59.8553	4.92317
51.4491	5.23649
45.043	5.53046
40.6369	5.50879
38.2307	5.51812
37.8246	5.5232
39.4185	5.46904
43.0123	5.37588
48.6062	5.23687
56.2	4.96522
65.7939	4.58984
77.3878	4.38864
90.9816	3.90744
106.575	3.31756
124.169	2.82784
143.763	1.83326
165.357	2.64793
188.951	2.65549
214.545	2.23581
242.139	2.93506
271.733	0.626843
613.635	0.609605
566.229	0.926111
520.823	2.27348
477.417	-1.6932
436.01	2.7935
396.604	2.11736
359.198	1.41943
323.792	1.78725
290.386	2.76394
258.98	2.53241
229.574	2.13382
202.167	0.874472
176.761	1.04769
153.355	1.94806
131.949	2.84963
112.543	3.38599
95.1368	3.71855
79.7306	4.15767
66.3245	4.73418
54.9184	5.07554
45.5122	5.35584
38.1061	5.55715
32.6999	5.70471
29.2938	5.87252
27.8877	5.91926
28.4815	5.78957
31.0754	5.69525
35.6693	5.56715
42.2631	5.35207
50.857	5.18628
61.4508	4.74916
74.0447	4.40861
88.6386	3.92602
105.232	3.30543
123.826	2.91437
144.42	1.78294
167.014	1.84031
191.608	2.06654
218.202	2.77192
246.796	2.32271
277.389	2.30941
581.292	0.612506
534.886	1.38218
490.48	2.19376
448.074	1.19152
407.667	-0.402008
369.261	0.799138
332.855	1.84909
298.449	2.09534
266.043	2.90434
235.637	3.13245
207.231	2.72419
180.824	1.85018
156.418	1.34656
134.012	2.8989
113.606	3.31261
95.1999	3.35291
78.7937	4.24825
64.3876	4.7124
51.9814	5.22215
41.5753	5.43418
33.1692	5.66933
26.763	5.97239
22.3569	6.15564
19.9508	6.22092
19.5446	6.18173
21.1385	6.05083
24.7323	5.98618
30.3262	5.65067
37.9201	5.57387
47.5139	5.3622
59.1078	4.81158
72.7017	4.44229
88.2955	4.03726
105.889	3.5504
125.483	2.13898
147.077	3.0455
170.671	2.01345
196.265	2.53267
223.859	2.40009
253.453	2.81909
285.046	1.8164
550.949	-1.55904
505.543	1.40305
462.137	2.30418
420.73	2.92497
381.324	-3.88291
343.918	1.37087
308.512	2.06515
275.106	2.99784
243.7	2.99974
214.294	1.46838
186.887	2.08881
161.481	2.3769
138.075	1.86232
116.669	3.1649
97.2629	3.65262
79.8568	4.47333
64.4507	4.79772
51.0445	5.04888
39.6384	5.49877
30.2323	5.73763
22.8261	6.04698
17.42	6.2059
14.0138	6.4195
12.6077	6.52743
13.2016	6.34879
15.7954	6.30556
20.3893	6.20854
26.9832	5.79986
35.577	5.62962
46.1709	5.40851
58.7647	4.77015
73.3586	4.48791
89.9525	3.88684
108.546	3.59103
129.14	2.4826
151.734	3.15399
176.328	0.246561
202.922	2.41237
231.516	2.82136
262.11	1.79606
294.703	1.94693
522.606	-0.746285
478.2	0.990071
435.794	1.21421
395.387	1.77593
356.981	1.23404
320.575	1.4461
286.169	2.90224
253.763	2.51612
223.357	1.98111
194.951	0.288624
168.544	1.87455
144.138	1.11411
121.732	3.29996
101.326	3.48258
82.9199	4.33673
66.5138	4.68414
52.1076	5.13834
39.7015	5.60481
29.2953	5.74572
20.8892	6.01683
14.4831	6.36387
10.0769	6.55312
7.67079	6.74867
7.26465	6.69771
8.85851	6.56211
12.4524	6.45992
18.0462	6.29382
25.6401	5.9893
35.234	5.62579
46.8278	5.30132
60.4217	4.84639
76.0156	4.45203
93.6094	3.80393
113.203	3.20299
134.797	2.92849
158.391	2.45116
183.985	2.83183
211.579	2.82164
241.173	2.78676
272.766	2.90696
306.36	0.936215
496.263	-0.0326918
452.857	2.10396
411.45	-0.949863
372.044	2.42798
334.638	2.10968
299.232	1.85095
265.826	2.86072
234.42	2.07821
205.014	2.94155
177.608	2.75092
152.201	1.96387
128.795	3.28535
107.389	3.48486
87.983	3.8949
70.5768	4.55738
55.1707	5.1234
41.7646	5.43062
30.3584	5.75995
20.9523	6.09441
13.5461	6.39054
8.14001	6.66725
4.73387	6.87178
3.32774	6.95641
3.9216	6.88159
6.51546	6.7873
11.1093	6.47629
17.7032	6.30656
26.2971	5.88997
36.8909	5.66769
49.4848	5.22039
64.0786	4.70593
80.6725	4.41414
99.2664	3.52244
119.86	3.2278
142.454	2.21969
167.048	2.05759
193.642	2.51775
222.236	2.54859
252.83	2.05389
285.423	1.79518
320.017	1.84205
471.92	-0.580812
429.514	0.466613
389.107	1.85117
350.701	0.219333
314.295	2.55713
279.889	2.39438
247.483	0.92009
217.077	1.79594
188.671	2.12457
162.264	2.85152
137.858	3.18668
115.452	3.58881
95.0461	3.99015
76.6399	4.2713
60.2338	4.98572
45.8276	5.40111
33.4215	5.75236
23.0154	6.03739
14.6092	6.31635
8.2031	6.6624
3.79696	6.9033
1.39082	7.03917
0.984684	7.05869
2.57855	6.99782
6.17241	6.82393
11.7663	6.52849
19.3601	6.24995
28.954	5.72327
40.5479	5.44584
54.1417	5.00863
69.7356	4.61934
87.3294	4.05837
106.923	3.83289
128.517	2.78056
152.111	2.23033
177.705	2.47019
205.299	2.46231
234.893	2.05181
266.486	1.63196
300.08	1.62748
335.674	1.96231
449.577	0.500607
408.171	0.4096
368.764	1.36817
331.358	0.608427
295.952	2.71306
262.546	3.3375
231.14	2.49389
201.734	1.8456
174.328	1.92979
148.921	2.66248
125.515	2.88076
104.109	3.71458
84.703	4.16023
67.2969	4.67037
51.8907	5.24495
38.4846	5.5765
27.0785	5.92065
17.6723	6.23246
10.2662	6.57348
4.86004	6.82028
1.45391	7.04688
0.0477687	7.23569
0.641631	7.14789
3.23549	6.9068
7.82936	6.73069
14.4232	6.42463
23.0171	6.0931
33.6109	5.61211
46.2048	5.30875
60.7987	4.80448
77.3925	4.34998
95.9864	4.09374
116.58	2.98581
139.174	2.04066
163.768	3.05639
190.362	2.15799
218.956	2.19856
249.55	1.81007
282.143	2.04717
316.737	1.48276
353.331	2.39135
429.234	-0.361169
388.827	0.417916
350.421	0.92829
314.015	2.1891
279.609	2.74291
247.203	2.38129
216.797	1.91555
188.391	2.17775
161.985	3.19262
137.578	3.0552
115.172	3.12252
94.7661	4.02731
76.36	4.2512
59.9538	4.86054
45.5477	5.32559
33.1415	5.68755
22.7354	6.02738
14.3293	6.3322
7.92313	6.6726
3.51699	7.0086
1.11085	7.08855
0.704716	7.06957
2.29858	7.05327
5.89244	6.78968
11.4863	6.48275
19.0802	6.15914
28.674	5.82274
40.2679	5.47031
53.8618	5.01199
69.4556	4.5656
87.0495	3.90056
106.643	3.42815
128.237	3.08658
151.831	3.21131
177.425	2.86685
205.019	2.55299
234.613	1.48128
266.207	2.28652
299.8	2.4336
335.394	2.53072
372.988	1.65511
410.891	-0.285143
371.484	-0.730214
334.078	1.78443
298.672	2.69009
265.266	3.229
233.86	2.75424
204.454	1.23345
177.048	1.71566
151.641	2.95237
128.235	3.10621
106.829	3.6026
87.423	3.93256
70.0169	4.35475
54.6108	5.03189
41.2046	5.5012
29.7985	5.73462
20.3923	6.14237
12.9862	6.45447
7.58008	6.65213
4.17394	6.93522
2.7678	7.0142
3.36166	7.00367
5.95553	6.75784
10.5494	6.52055
17.1433	6.29301
25.7371	5.88401
36.331	5.4674
48.9248	5.2633
63.5187	4.70436
80.1126	4.24138
98.7064	3.70863
119.3	3.51677
141.894	2.79471
166.488	2.46138
193.082	2.39841
221.676	3.27684
252.27	2.23104
284.863	2.14047
319.457	1.89159
356.051	1.45387
394.645	2.48116
394.547	0.0898681
356.141	1.11448
319.735	2.19763
285.329	2.72972
252.923	2.7314
222.517	2.25111
194.111	1.34166
167.705	2.22985
143.298	2.00721
120.892	2.81995
100.486	3.74509
82.08	4.19604
65.6738	4.80274
51.2677	5.17576
38.8616	5.48979
28.4554	5.84176
20.0493	6.14053
13.6432	6.389
9.23702	6.64047
6.83089	6.7363
6.42475	6.77959
8.01861	6.6818
11.6125	6.50352
17.2063	6.24137
24.8002	5.97966
34.3941	5.53683
45.9879	5.27908
59.5818	4.93465
75.1756	4.48376
92.7695	3.91977
112.363	3.59496
133.957	3.28648
157.551	2.92767
183.145	2.22104
210.739	2.8459
240.333	1.39757
271.927	1.78124
305.52	-0.616387
341.114	1.77347
378.708	2.32292
418.302	1.71767
380.204	-2.1674
342.798	1.62932
307.392	1.84113
273.986	2.18942
242.58	0.474763
213.174	2.76858
185.768	2.61529
160.361	2.83357
136.955	2.33751
115.549	3.40364
96.1431	4.00519
78.7369	4.22542
63.3308	4.8463
49.9247	5.25324
38.5185	5.53118
29.1124	5.84545
21.7062	6.18718
16.3001	6.37512
12.894	6.43937
11.4878	6.49982
12.0817	6.42266
14.6756	6.31185
19.2694	6.18682
25.8633	5.91589
34.4571	5.55688
45.051	5.3404
57.6449	4.97537
72.2387	4.65651
88.8326	3.88161
107.426	3.07526
128.02	2.81096
150.614	2.89838
175.208	1.91347
201.802	-0.0923466
230.396	2.10391
260.99	2.08534
293.583	0.860803
328.177	2.81968
364.771	1.74251
403.365	0.838618
443.959	0.852137
367.861	0.518087
331.455	2.32564
297.049	2.99298
264.643	1.90751
234.237	1.95995
205.831	2.0804
179.425	2.32692
155.018	2.78143
132.612	1.77169
112.206	3.29616
93.8	3.96864
77.3939	4.35493
62.9877	4.8244
50.5816	5.05846
40.1755	5.58022
31.7693	5.71707
25.3632	5.87946
20.9571	6.09855
18.5509	6.2651
18.1448	6.22225
19.7386	6.1426
23.3325	6.08201
28.9264	5.87686
36.5202	5.54747
46.1141	5.32271
57.708	5.01018
71.3018	4.63569
86.8957	4.29925
104.49	3.57282
124.083	3.30262
145.677	2.7107
169.271	2.92277
194.865	2.79135
222.459	-0.329215
252.053	1.1057
283.647	0.421643
317.24	-2.12745
352.834	2.39326
390.428	-0.352492
430.022	0.827627
471.616	1.47065
357.518	-2.46387
322.112	2.52971
288.706	2.74814
257.3	2.53082
227.894	2.16743
200.488	2.41635
175.082	1.36129
151.675	1.46125
130.269	1.53498
110.863	3.69606
93.457	4.23923
78.0508	4.52357
64.6447	4.84515
53.2386	5.0247
43.8324	5.25385
36.4263	5.49684
31.0201	5.74352
27.614	5.76978
26.2079	5.96304
26.8017	5.98527
29.3956	5.76412
33.9895	5.66773
40.5833	5.516
49.1772	5.06637
59.771	4.75271
72.3649	4.44224
86.9588	4.2919
103.553	3.82929
122.146	3.35973
142.74	2.48628
165.334	0.829052
189.928	2.26755
216.522	1.5507
245.116	2.40422
275.71	0.48284
308.304	1.611
342.897	2.516
379.491	2.47103
418.085	2.02227
458.679	2.25029
501.273	2.56463
349.175	0.440647
314.769	1.55697
282.363	2.03628
251.957	2.35258
223.551	1.85237
197.145	-1.6523
172.738	0.474786
150.332	2.46786
129.926	2.52252
111.52	3.40824
95.1139	4.01049
80.7078	4.43886
68.3016	4.66952
57.8955	4.95906
49.4894	5.13673
43.0832	5.21048
38.6771	5.52211
36.2709	5.61024
35.8648	5.65919
37.4587	5.55462
41.0525	5.50086
46.6464	5.28427
54.2403	4.84023
63.8341	4.44377
75.428	4.52399
89.0219	4.11988
104.616	3.67251
122.21	2.90221
141.803	2.97786
163.397	2.44549
186.991	1.80534
212.585	1.50108
240.179	0.418187
269.773	1.68145
301.367	1.40116
334.96	1.34222
370.554	2.57911
408.148	1.56537
447.742	2.14798
489.336	0.313553
532.93	1.0544
342.832	-0.216955
309.426	2.48532
278.02	2.85545
248.614	2.2884
221.208	1.88305
195.802	1.49038
172.395	1.14798
150.989	2.09869
131.583	2.38547
114.177	3.76384
98.7709	3.95497
85.3647	4.12158
73.9586	4.31328
64.5524	4.6961
57.1463	4.87038
51.7402	4.96159
48.334	5.12954
46.9279	5.30621
47.5218	5.25321
50.1156	5.13129
54.7095	5.04245
61.3033	4.75652
69.8972	4.63401
80.4911	4.35597
93.0849	3.95823
107.679	3.59846
124.273	2.98526
142.867	3.24466
163.46	2.56628
186.054	2.84448
210.648	2.27768
237.242	1.85869
265.836	-0.335645
296.43	1.59304
329.024	-3.06611
363.617	1.93847
400.211	0.200661
438.805	-2.52237
479.399	1.54697
521.993	0.202206
338.489	0.35679
306.083	2.18317
275.677	2.76807
247.271	3.2366
220.865	2.80769
196.458	0.188907
174.052	2.19792
153.646	2.23628
135.24	2.95113
118.834	3.14652
104.428	3.94543
92.0217	4.02845
81.6155	4.39378
73.2094	4.58253
66.8033	4.6623
62.3971	4.57403
59.991	4.6675
59.5848	4.99445
61.1787	4.75352
64.7726	4.61598
70.3664	4.46835
77.9603	4.2813
87.5542	4.04047
99.148	3.83145
112.742	2.94162
128.336	2.49247
145.93	2.25994
165.523	0.617974
187.117	0.754182
210.711	2.02882
236.305	2.69608
263.899	1.31031
293.493	1.13081
325.087	0.109585
358.681	1.32669
394.274	1.87102
431.868	0.416619
471.462	1.06487
336.146	-0.565947
304.74	0.705296
275.334	1.57375
247.928	2.13055
222.522	1.95417
199.115	-1.75118
177.709	2.00849
158.303	2.38194
140.897	3.13993
125.491	3.24796
112.085	3.50989
100.679	3.88393
91.2725	4.22006
83.8663	4.26919
78.4602	4.43381
75.0541	4.55665
73.6479	4.36593
74.2418	4.62637
76.8357	4.43285
81.4295	4.33534
88.0234	4.17191
96.6172	3.93467
107.211	3.93424
119.805	3.05638
134.399	1.72608
150.993	0.733949
169.587	1.91688
190.18	2.73879
212.774	2.64433
237.368	3.28097
263.962	2.88142
292.556	1.39154
323.15	0.752437
355.744	1.72867
390.337	0.411608
426.931	0.799731
335.803	-0.901983
305.397	2.63181
276.991	2.41316
250.585	0.692682
226.179	1.78849
203.772	-1.12105
183.366	2.40744
164.96	2.54361
148.554	2.89091
134.148	3.20705
121.742	3.69247
111.336	3.64791
102.929	3.74
96.5233	3.96295
92.1172	3.9169
89.711	4.01892
89.3049	3.92145
90.8987	3.7015
94.4926	3.62451
100.086	3.93133
107.68	3.54865
117.274	3.44538
128.868	3.10749
142.462	2.45392
158.056	-0.0767052
175.65	0.728162
195.244	0.998387
216.837	2.72728
240.431	2.26292
266.025	2.92048
293.619	0.817585
323.213	0.417673
354.807	0.83404
388.401	1.51274
337.46	0.0130463
308.054	1.16325
280.648	2.50119
255.242	2.22487
231.835	1.83317
210.429	2.5923
191.023	2.29872
173.617	1.38854
158.211	2.39709
144.805	3.26763
133.399	3.48605
123.993	3.37646
116.586	3.52999
111.18	3.74875
107.774	3.89801
106.368	3.73553
106.962	3.36731
109.556	3.91433
114.15	3.78895
120.743	2.86397
129.337	3.2562
139.931	2.79399
152.525	1.45933
167.119	2.79858
183.713	0.519888
202.307	0.253979
222.9	2.19745
245.494	3.26294
270.088	2.6791
296.682	3.08
325.276	1.48759
355.87	1.74656
341.117	-3.02189
312.711	2.47031
286.305	1.70188
261.899	1.4119
239.492	-1.83517
219.086	0.46614
200.68	1.26484
184.274	1.74575
169.868	2.49038
157.462	2.9194
147.056	2.95625
138.649	3.00144
132.243	3.2628
127.837	3.27772
125.431	3.24913
125.025	3.25258
126.619	3.31328
130.213	3.20484
135.806	3.10168
143.4	2.9397
152.994	2.5309
164.588	0.356313
178.182	-0.242753
193.776	1.39328
211.37	1.69437
230.964	2.07917
252.557	2.72415
276.151	3.11249
301.745	2.61385
329.339	-1.30199
346.774	-1.13161
319.368	1.54404
293.962	0.836217
270.556	1.13178
249.149	1.72229
229.743	2.30722
212.337	2.03293
196.931	1.93911
183.525	2.54393
172.119	2.93576
162.713	3.02025
155.306	3.33485
149.9	3.36025
146.494	3.44947
145.088	3.00344
145.682	2.83544
148.276	2.5752
152.87	2.71877
159.463	2.15605
168.057	1.92987
178.651	2.63398
191.245	2.06532
205.839	1.08275
222.433	-0.90908
241.027	2.30042
261.62	2.22435
284.214	2.27055
308.808	1.28822
354.431	0.682207
328.025	1.51519
303.619	0.487093
281.212	2.43948
260.806	0.188902
242.4	1.47541
225.994	2.34318
211.588	2.45242
199.182	2.18521
188.776	2.25445
180.369	2.42938
173.963	1.12688
169.557	3.27214
167.151	2.64645
166.745	2.48968
168.339	2.85363
171.933	1.22714
177.527	1.08537
185.12	2.40558
194.714	1.99079
206.308	1.49042
219.902	2.47863
235.496	2.4798
253.09	2.74195
272.684	2.80673
294.277	2.30853
364.088	0.386691
338.682	2.04793
315.276	-4.04741
293.869	2.03144
274.463	-4.8567
257.057	1.55473
241.651	1.74285
228.245	0.414396
216.839	1.67152
207.433	0.12682
200.026	-0.59801
194.62	1.58049
191.214	1.31936
189.808	2.70941
190.402	1.97868
192.996	1.98397
197.59	2.51397
204.183	0.0107015
212.777	2.31447
223.371	1.25126
235.965	2.22083
250.559	2.3161
267.153	2.3053
285.747	2.11227
375.745	-1.45948
351.339	1.40789
328.932	1.57715
308.526	-0.200492
290.12	2.17117
273.714	1.60057
259.308	0.867912
246.902	0.956679
236.496	2.23485
228.09	2.17701
221.683	-2.3203
217.277	0.378433
214.871	-0.128843
214.465	-0.423864
216.059	1.57807
219.653	2.94787
225.247	2.65825
232.84	2.15024
242.434	2.73823
254.028	2.40353
267.622	2.89236
283.216	0.790463
389.402	0.369564
365.996	0.427533
344.589	1.52965
325.183	2.24649
307.777	2.84605
292.371	2.60232
278.965	1.9594
267.559	-0.107261
258.153	0.820009
250.746	1.11924
245.34	1.97261
241.934	1.54413
240.528	-0.253679
241.122	2.20803
243.716	2.15398
248.31	0.156501
254.904	1.97766
263.497	1.20458
274.091	1.28483
286.685	-0.143501
405.059	-0.143641
382.653	1.1789
362.246	1.21237
343.84	1.92208
327.434	2.49281
313.028	2.58199
300.622	1.35584
290.216	2.48811
281.81	1.73153
275.403	-0.62322
270.997	1.3215
268.591	1.78598
268.185	1.59922
269.779	1.58647
273.373	0.033498
278.967	2.13154
286.56	0.500397
296.154	0.869337
422.716	0.38649
401.309	0.492594
381.903	1.93226
364.497	1.72837
349.091	1.9145
335.685	2.96941
324.279	-1.70569
314.873	2.22246
307.466	1.98692
302.06	3.10367
298.654	1.9192
297.248	2.41258
297.842	2.41913
300.436	2.2693
305.03	2.69071
311.624	2.43079
442.373	-0.826393
421.966	2.18043
403.56	1.54981
387.154	0.116134
372.748	1.57374
360.342	0.932998
349.936	1.7088
341.53	1.79924
335.123	1.10549
330.717	0.916344
328.311	0.628248
327.905	2.04771
329.499	1.01425
333.093	0.547298
464.029	-1.71561
444.623	1.1731
427.217	-0.617399
411.811	1.66652
398.405	0.430075
386.999	2.39592
377.593	1.53175
370.187	1.90184
364.78	1.25993
361.374	1.82358
359.968	-0.370668
360.562	0.0836676
487.686	-1.58842
469.28	0.245836
452.874	0.861196
438.468	0.321163
426.062	1.93043
415.656	1.20762
407.25	2.31569
400.843	-0.251126
396.437	0.674987
394.031	1.98781
513.343	-0.114992
495.937	0.964409
480.531	1.64938
467.125	1.86477
455.719	1.97942
446.313	1.57277
438.907	2.62494
433.5	1.57039
541	-1.6262
524.594	0.949754
510.188	1.51547
497.782	1.08952
487.376	1.49939
478.97	1.81325
570.657	-0.230381
555.251	-1.01446
541.845	2.14081
530.439	0.956469
602.314	-0.861904
587.908	0.0793769
