# Supplementary material for: Quantum gas magnifier for sub-lattice-resolved imaging of 3D quantum systems
Source: Nature. 2021 Nov 24;599(7886):571–5. doi: 10.1038/s41586-021-04011-2 (PMC8612934; doi:10.1038/s41586-021-04011-2)
Supplement: Supplementary file 6 — Source Data Extended Data Fig. 3 [file 41586_2021_4011_MOESM6_ESM.xls]

## Sheet: EDFig3_a
energy_analytical	numberOfStates_analytical		energy_numerical	numberOfStates_numerical
980.865	297.027		988.698	302
1028.86	326.804		1153.78	402
1079.2	359.566		1310.38	502
1132	395.613		1443.54	602
1187.39	435.274		1552.83	702
1245.49	478.911		1647.65	802
1306.43	526.922		1747.12	902
1370.35	579.747		1839.73	1002
1437.4	637.867		1923.6	1102
1507.73	701.814		2003.92	1202
1581.5	772.172		2085.65	1302
1658.88	849.583		2171.68	1402
1740.04	934.754		2257.43	1502
1825.18	1028.46		2331.75	1602
1914.49	1131.57		2418.58	1702
2008.16	1245.01		2486.55	1802
2106.42	1369.82		2562.32	1902
2209.48	1507.15		2631.14	2002
2317.59	1658.25		2685.82	2102
2430.98	1824.49		2738.98	2202
2549.93	2007.39		2789.23	2302
2674.69	2208.64		2849.3	2402
2805.56	2430.06		2903.89	2502
2942.83	2673.67		2963.26	2602
3086.82	2941.71		3016.52	2702
3237.86	3236.62		3066.98	2802
3396.28	3561.1		3126.77	2902
3562.45	3918.1		3179.61	3002
3736.76	4310.89		3236.22	3102
3919.59	4743.07		3282.91	3202
4111.38	5218.56		3332.54	3302
4312.54	5741.73		3384.91	3402
4523.55	6317.35		3436.25	3502
4744.88	6950.67		3482.69	3602
4977.04	7647.48		3534.07	3702
5220.56	8414.15		3587.74	3802
5475.99	9257.68		3633.89	3902
5743.92	10185.8		3681.58	4002
6024.97	11206.9		3734.18	4102
6319.76	12330.5		3782.64	4202
6628.98	13571.4		3832.72	4302
6953.32	14953		3874.1	4402
7293.54	16503.8		3918.21	4502
7650.4	18258		3955.28	4602
8024.72	20256.3		3996.52	4702
8417.36	22547.6		4041.34	4802
8829.21	25189.8		4078.93	4902
9261.21	28252		4121.11	5002
9714.35	31815.8		4164.56	5102
10189.7	35978.4		4205.54	5202
10688.2	40854.3		4243.83	5302
11211.2	46578.8		4281.36	5402
11759.7	53311.8		4317.72	5502
12335.1	61241.3		4352.36	5602
12938.7	70588.8		4388.71	5702
13571.7	81614.5		4420.71	5802
14235.8	94624		4453.74	5902
14932.3	109976		4498.07	6002
15662.9	128091		4532.9	6102
16429.3	149461		4564.99	6202
17233.2	174663		4598.87	6302
18076.4	204369		4631.91	6402
18960.8	239368		4665.68	6502
19888.5	280580		4714.16	6602
20861.7	329076		4745.08	6702
21882.4	386111		4776.73	6802
22953.1	453143		4809.69	6902
24076.1	531873		4843.18	7002
25254.1	624282		4881.84	7102
26489.8	732677		4925.84	7202
27785.9	859741		4957.45	7302
29145.4	1.00859e+06		4987.96	7402
30571.5	1.18287e+06		5021.93	7502
32067.3	1.38678e+06		5057.37	7602
33636.3	1.62523e+06		5090.04	7702
35282.1	1.9039e+06		5126.41	7802
37008.4	2.22942e+06		5160.1	7902
38819.1	2.60944e+06		5192.29	8002
40718.5	3.05288e+06		5225	8102
42710.8	3.57006e+06		5256.85	8202
44800.6	4.17295e+06		5288.37	8302
46992.6	4.87545e+06		5323.25	8402
49291.9	5.69365e+06		5358.5	8502
51703.7	6.64622e+06		5389.81	8602
54233.5	7.75477e+06		5424.18	8702
56887	9.04437e+06		5455.04	8802
59670.4	1.0544e+07		5484.85	8902
62590	1.22874e+07		5514.49	9002
			5544.87	9102
			5576.7	9202
			5608.68	9302
			5638.14	9402
			5666.58	9502
			5696.19	9602
			5725.53	9702
			5750.27	9802
			5776.51	9902
			5803.8	10002
			5833.15	10102
			5860.73	10202
			5886.82	10302
			5914.94	10402
			5944.7	10502
			5974.37	10602
			5999.27	10702
			6029.42	10802
			6053.32	10902
			6078.37	11002
			6106.49	11102
			6133.27	11202
			6159.79	11302
			6187.89	11402
			6213.91	11502
			6241.87	11602
			6271.44	11702
			6292.42	11802
			6313.75	11902
			6336.62	12002
			6362.73	12102
			6390.03	12202
			6412.17	12302
			6432.44	12402
			6457.02	12502
			6481.8	12602
			6508.37	12702
			6528.82	12802
			6550.7	12902
			6573.82	13002
			6598.4	13102
			6620.82	13202
			6642.99	13302
			6664.21	13402
			6686.97	13502
			6712.63	13602
			6730.03	13702
			6754.1	13802
			6775.72	13902
			6799.01	14002
			6818.17	14102
			6842.21	14202
			6864.58	14302
			6887.05	14402
			6904.81	14502
			6928.2	14602
			6951.31	14702
			6967.37	14802
			6990.1	14902
			7012.79	15002
			7030.55	15102
			7050.26	15202
			7074.23	15302
			7091.02	15402
			7111.47	15502
			7135.62	15602
			7153.76	15702
			7172.38	15802
			7193.73	15902
			7210.71	16002
			7232.95	16102
			7251.33	16202
			7268.18	16302
			7290.04	16402
			7304.07	16502
			7323.98	16602
			7344.97	16702
			7360.66	16802
			7380.96	16902
			7393.84	17002
			7413.87	17102
			7437	17202
			7449.24	17302
			7472.46	17402
			7483.25	17502
			7503.01	17602
			7523.25	17702
			7535.23	17802
			7557.67	17902
			7566.92	18002
			7591.7	18102
			7599.88	18202
			7622.18	18302
			7636.05	18402
			7653.56	18502
			7671.23	18602
			7684.98	18702
			7704.06	18802
			7716.75	18902
			7736.75	19002
			7748.52	19102
			7769.48	19202
			7782.45	19302
			7800.26	19402
			7813.43	19502
			7829.65	19602
			7843.81	19702
			7859.71	19802
			7874.47	19902
			7889.43	20002
			7902.31	20102
			7916.88	20202
			7930.47	20302
			7945.18	20402
			7959.96	20502
			7972.92	20602
			7988.63	20702
			8001.59	20802
			8016.18	20902
			8029.56	21002
			8044.37	21102
			8058.64	21202
			8072.27	21302
			8086.62	21402
			8098.53	21502
			8115.83	21602
			8126.23	21702
			8143.32	21802
			8153.72	21902
			8172.48	22002
			8182.11	22102
			8200.74	22202
			8209.38	22302
			8229.4	22402
			8237.04	22502
			8251.91	22602
			8264.5	22702
			8275.71	22802
			8292.72	22902
			8303.32	23002
			8320.91	23102
			8329.95	23202
			8347.86	23302
			8356.12	23402
			8373.8	23502
			8384.15	23602
			8398.29	23702
			8410.91	23802
			8422.94	23902
			8437.5	24002
			8450.67	24102
			8464.21	24202
			8476.51	24302
			8490.98	24402
			8504.27	24502
			8518	24602
			8529.37	24702
			8544.98	24802
			8555.15	24902
			8569.17	25002
			8581.2	25102
			8597.72	25202
			8608.75	25302
			8624.69	25402
			8636.02	25502
			8650.08	25602
			8661.48	25702
			8673.36	25802
			8687.34	25902
			8697.93	26002
			8714.48	26102
			8724.64	26202
			8738.05	26302
			8749.79	26402
			8760.64	26502
			8774.62	26602
			8786.8	26702
			8799.78	26802
			8809.75	26902
			8823.93	27002
			8834.49	27102
			8847.94	27202
			8859.44	27302
			8869.36	27402
			8883.81	27502
			8894.42	27602
			8908.15	27702
			8919.06	27802
			8930.66	27902
			8943.61	28002
			8953.1	28102
			8967.79	28202
			8978.6	28302
			8989.41	28402
			9001.52	28502
			9010.97	28602
			9024.26	28702
			9035.93	28802
			9046.29	28902
			9058.79	29002
			9067.9	29102
			9080.95	29202
			9092.29	29302
			9100.51	29402
			9114.13	29502
			9124.84	29602
			9135.19	29702
			9147.9	29802
			9155.68	29902
			9168.86	30002
			9181.64	30102
			9188.63	30202
			9200.42	30302
			9212.56	30402
			9222.26	30502
			9235.08	30602
			9244.21	30702
			9254.8	30802
			9268.08	30902
			9275.81	31002
			9287.18	31102
			9299.98	31202
			9308.31	31302
			9319.65	31402
			9333.72	31502
			9342.04	31602
			9353.21	31702
			9364.83	31802
			9375.34	31902
			9387.3	32002
			9396.13	32102
			9406.4	32202
			9420.66	32302
			9428.49	32402
			9438.85	32502
			9452.39	32602
			9462.39	32702
			9473.56	32802
			9485.43	32902
			9494.31	33002
			9505.02	33102
			9516.81	33202
			9525.02	33302
			9538.81	33402
			9547.92	33502
			9559.92	33602
			9572.19	33702
			9580.69	33802
			9590.9	33902
			9604.42	34002
			9611.98	34102
			9623.01	34202
			9636.47	34302
			9643.74	34402
			9654.04	34502
			9667.32	34602
			9675.16	34702
			9687.39	34802
			9698.04	34902
			9706.27	35002
			9717.81	35102
			9728.98	35202
			9735.9	35302
			9748.97	35402
			9759.28	35502
			9766.6	35602
			9779.3	35702
			9789.31	35802
			9797.64	35902
			9809.01	36002
			9819.57	36102
			9829.61	36202
			9838.74	36302
			9850.46	36402
			9860.71	36502
			9869.9	36602
			9880.47	36702
			9891.25	36802
			9900.56	36902
			9910.95	37002
			9920.84	37102
			9929.29	37202
			9941.03	37302
			9950.25	37402
			9959.58	37502
			9971.44	37602
			9979.9	37702
			9988.69	37802
			10000.1	37902
			10009.2	38002
			10017.5	38102
			10029.6	38202
			10038.2	38302
			10046.2	38402
			10059	38502
			10067.6	38602
			10076	38702
			10088	38802
			10097	38902
			10105.2	39002
			10117.2	39102
			10125.4	39202
			10133.7	39302
			10145.6	39402
			10153.2	39502
			10162.6	39602
			10173.8	39702
			10182.4	39802
			10190.8	39902
			10202.7	40002
			10210.4	40102
			10220.1	40202
			10229.5	40302
			10236.8	40402
			10248.7	40502
			10256.7	40602
			10265.9	40702
			10276.6	40802
			10283.9	40902
			10292.3	41002
			10303.4	41102
			10312.3	41202
			10319.5	41302
			10329.6	41402
			10340.3	41502
			10347	41602
			10356.4	41702
			10366	41802
			10374	41902
			10383.9	42002
			10393.6	42102
			10401.6	42202
			10411	42302
			10420.4	42402
			10428.2	42502
			10437.6	42602
			10446.6	42702
			10455.7	42802
			10464.1	42902
			10472.8	43002
			10482.7	43102
			10489.7	43202
			10499.9	43302
			10510	43402
			10515	43502
			10527.5	43602
			10535.5	43702
			10542.4	43802
			10552.9	43902
			10561.6	44002
			10569.7	44102
			10577.4	44202
			10589.5	44302
			10597	44402
			10603.9	44502
			10615	44602
			10622.3	44702
			10628.9	44802
			10637.5	44902
			10648.1	45002
			10655.9	45102
			10663.2	45202
			10672.9	45302
			10680.7	45402
			10687.3	45502
			10695.8	45602
			10705.7	45702
			10713.8	45802
			10719.7	45902
			10728.4	46002
			10737	46102
			10744.2	46202
			10753.7	46302
			10761	46402
			10770.7	46502
			10776.6	46602
			10784.5	46702
			10794.1	46802
			10802.3	46902
			10810.2	47002
			10817.1	47102
			10826.4	47202
			10834	47302
			10841.4	47402
			10850.1	47502
			10859.3	47602
			10866.5	47702
			10873.7	47802
			10883.3	47902
			10890.9	48002
			10897.7	48102
			10905.6	48202
			10914.4	48302
			10922.4	48402
			10931	48502
			10939.1	48602
			10947.3	48702
			10954.4	48802
			10962.3	48902
			10971.4	49002
			10979	49102
			10988	49202
			10995.2	49302
			11004.1	49402
			11010.7	49502
			11020.2	49602
			11027.9	49702
			11035.2	49802
			11043	49902
			11052.5	50002
			11059.4	50102
			11066.1	50202
			11075.6	50302
			11084.3	50402
			11091	50502
			11098.6	50602
			11110.5	50702
			11116	50802
			11121.5	50902
			11130.1	51002
			11141.8	51102
			11146.7	51202
			11152.4	51302
			11164.6	51402
			11172.2	51502
			11177.8	51602
			11186	51702
			11197.6	51802
			11203.2	51902
			11208.2	52002
			11218.9	52102
			11229.3	52202
			11234.1	52302
			11240.3	52402
			11251.6	52502
			11259.6	52602
			11264.8	52702
			11273.4	52802
			11283.9	52902
			11290.9	53002
			11295.8	53102
			11306.3	53202
			11314.3	53302
			11321.7	53402
			11327.7	53502
			11338.3	53602
			11346.9	53702
			11351.5	53802
			11360.1	53902
			11368.9	54002
			11378.1	54102
			11383.1	54202
			11392.1	54302
			11399.8	54402
			11408.2	54502
			11413.9	54602
			11423.3	54702
			11431.5	54802
			11438.1	54902
			11444.4	55002
			11453.2	55102
			11461.3	55202
			11468.2	55302
			11474.5	55402
			11483.2	55502
			11490.8	55602
			11498	55702
			11505.3	55802
			11512.8	55902
			11522.1	56002
			11527.6	56102
			11534.5	56202
			11542.2	56302
			11551.2	56402
			11557.2	56502
			11565.1	56602
			11571.6	56702
			11579.8	56802
			11587.2	56902
			11594.8	57002
			11600.9	57102
			11609.4	57202
			11616.3	57302
			11623.6	57402
			11630.2	57502
			11639.1	57602
			11646.1	57702
			11652.6	57802
			11659.7	57902
			11668.7	58002
			11675.4	58102
			11681.8	58202
			11688.4	58302
			11697.6	58402
			11704.1	58502
			11709.9	58602
			11717.8	58702
			11726.3	58802
			11732.8	58902
			11738.4	59002
			11746.5	59102
			11754.4	59202
			11761.9	59302
			11767.1	59402
			11775.6	59502
			11782.4	59602
			11790	59702
			11795.4	59802
			11804.2	59902
			11811	60002
			11818.9	60102
			11823.9	60202
			11831.9	60302
			11839.4	60402
			11845.8	60502
			11852.2	60602
			11861.1	60702
			11867.9	60802
			11873.7	60902
			11880.2	61002
			11888.5	61102
			11896	61202
			11902.1	61302
			11908.1	61402
			11915.7	61502
			11923.9	61602
			11930.7	61702
			11935.9	61802
			11943	61902
			11951.4	62002
			11958.7	62102
			11963	62202
			11971.9	62302
			11979.6	62402
			11986.2	62502
			11990.8	62602
			11998.7	62702
			12006.5	62802
			12012.5	62902
			12018	63002
			12024.5	63102
			12032.2	63202
			12039.9	63302
			12045.5	63402
			12051.5	63502
			12058.4	63602
			12066.2	63702
			12071.6	63802
			12078.1	63902
			12084.6	64002
			12092.4	64102
			12098.6	64202
			12103.9	64302
			12111.3	64402
			12118.6	64502
			12124.9	64602
			12130.3	64702
			12137.1	64802
			12144.8	64902
			12150.5	65002
			12157.3	65102
			12161.8	65202
			12171.4	65302
			12177.1	65402
			12183.5	65502
			12188	65602
			12195.3	65702
			12203.9	65802
			12208.4	65902
			12215.1	66002
			12220.4	66102
			12229.5	66202
			12234.9	66302
			12241.7	66402
			12246.4	66502
			12253.7	66602
			12261.5	66702
			12267.3	66802
			12273.1	66902
			12278.7	67002
			12286.9	67102
			12294.6	67202
			12298.7	67302
			12305.1	67402
			12311.7	67502
			12318.8	67602
			12325.3	67702
			12330.4	67802
			12336.8	67902
			12343.2	68002
			12351.5	68102
			12356.8	68202
			12362.3	68302
			12368.4	68402
			12375.6	68502
			12383.1	68602
			12388	68702
			12393.2	68802
			12399.3	68902
			12407.2	69002
			12414.1	69102
			12419.7	69202
			12425.1	69302
			12432.1	69402
			12438.6	69502
			12445.3	69602
			12450.3	69702
			12456.6	69802
			12463.5	69902
			12470	70002
			12476.4	70102
			12481.7	70202
			12488.4	70302
			12494.2	70402
			12500.9	70502
			12506.9	70602
			12512.4	70702
			12519.5	70802
			12523.7	70902
			12531.5	71002
			12538	71102
			12544.6	71202
			12550	71302
			12555.7	71402
			12562.8	71502
			12568.9	71602
			12574.7	71702
			12580.1	71802
			12586.5	71902
			12593.1	72002
			12600	72102
			12605.2	72202
			12610.1	72302
			12616.7	72402
			12623.9	72502
			12629.6	72602
			12634.2	72702
			12640.7	72802
			12647	72902
			12654.3	73002
			12658.8	73102
			12663.3	73202
			12670	73302
			12676.4	73402
			12683.2	73502
			12688.1	73602
			12693	73702
			12698.9	73802
			12705.6	73902
			12711.7	74002
			12717.3	74102
			12722	74202
			12728.6	74302
			12735	74402
			12740.2	74502
			12745.7	74602
			12751.2	74702
			12757.3	74802
			12764	74902
			12768.5	75002
			12775.1	75102
			12780.6	75202
			12786.6	75302
			12792.4	75402
			12797.3	75502
			12803.7	75602
			12809.3	75702
			12814.6	75802
			12820.7	75902
			12825.9	76002
			12832.4	76102
			12837.8	76202
			12842.8	76302
			12849.8	76402
			12854.6	76502
			12860.3	76602
			12866.4	76702
			12871.2	76802
			12878.2	76902
			12882.8	77002
			12888.4	77102
			12894.3	77202
			12899.2	77302
			12906.8	77402
			12911.5	77502
			12916.6	77602
			12922.6	77702
			12927.7	77802
			12934.8	77902
			12939.6	78002
			12943.9	78102
			12950.5	78202
			12955.2	78302
			12962.1	78402
			12968.1	78502
			12972.5	78602
			12978.5	78702
			12983.2	78802
			12990.3	78902
			12995.8	79002
			13000.8	79102
			13005.4	79202
			13011.4	79302
			13017.7	79402
			13023.1	79502
			13028.7	79602
			13033.6	79702
			13039.5	79802
			13045.5	79902
			13050.7	80002
			13056.9	80102
			13061.7	80202
			13067.2	80302
			13074.2	80402
			13078.3	80502
			13084.2	80602
			13089.9	80702
			13095.5	80802
			13101.7	80902
			13106	81002
			13111.6	81102
			13117.1	81202
			13123.2	81302
			13128.7	81402
			13133.8	81502
			13138.8	81602
			13143.9	81702
			13151.5	81802
			13156.1	81902
			13161.3	82002
			13165.5	82102
			13171.8	82202
			13179.4	82302
			13183.9	82402
			13188.7	82502
			13192.6	82602
			13199.3	82702
			13205.6	82802
			13211.7	82902
			13216.1	83002
			13220.3	83102
			13226.8	83202
			13232.4	83302
			13238.7	83402
			13243.3	83502
			13247.5	83602
			13253.3	83702
			13259	83802
			13265.7	83902
			13270.9	84002
			13275.2	84102
			13280.4	84202
			13287.6	84302
			13292.4	84402
			13297.9	84502
			13302.9	84602
			13307.6	84702
			13313.7	84802
			13319.2	84902
			13324.5	85002
			13330.2	85102
			13334.6	85202
			13341.3	85302
			13346	85402
			13350.3	85502
			13357	85602
			13362	85702
			13368.3	85802
			13373.2	85902
			13377.3	86002
			13382.7	86102
			13388.8	86202
			13395.2	86302
			13400.3	86402
			13404	86502
			13410	86602
			13415.6	86702
			13421	86802
			13427	86902
			13431.4	87002
			13436.1	87102
			13441.9	87202
			13447.8	87302
			13453.9	87402
			13459.2	87502
			13462.3	87602
			13468.1	87702
			13474.4	87802
			13479.7	87902
			13485.3	88002
			13490.4	88102
			13494.4	88202
			13501.4	88302
			13505.6	88402
			13511.8	88502
			13517.4	88602
			13521.1	88702
			13526.8	88802
			13532.4	88902
			13538.1	89002
			13544.2	89102
			13548.3	89202
			13553.5	89302
			13558.5	89402
			13563.9	89502
			13569.9	89602
			13575	89702
			13580.2	89802
			13584.5	89902
			13589.7	90002
			13595.1	90102
			13601.8	90202
			13606	90302
			13611.1	90402
			13616.1	90502
			13620.7	90602
			13627.6	90702
			13631.3	90802
			13637	90902
			13642.6	91002
			13645.7	91102
			13651.5	91202
			13657.4	91302
			13661.2	91402
			13667.4	91502
			13672.3	91602
			13676.2	91702
			13681.8	91802
			13686.9	91902
			13691.9	92002
			13697.5	92102
			13702.2	92202
			13706.3	92302
			13711.7	92402
			13716.8	92502
			13721.5	92602
			13728	92702
			13732.6	92802
			13736.2	92902
			13741.2	93002
			13746.7	93102
			13751.3	93202
			13757.9	93302
			13761.7	93402
			13766	93502
			13771	93602
			13776.4	93702
			13781.6	93802
			13787.2	93902
			13791.7	94002
			13795.8	94102
			13801.1	94202
			13805.9	94302
			13811.5	94402
			13816.5	94502
			13821	94602
			13825.3	94702
			13830.5	94802
			13835.2	94902
			13840.6	95002
			13845.1	95102
			13849.8	95202
			13854.5	95302
			13859.4	95402
			13864.5	95502
			13869.1	95602
			13873.4	95702
			13878.4	95802
			13883.5	95902
			13888.5	96002
			13893.5	96102
			13897.9	96202
			13902.4	96302
			13907.6	96402
			13912.1	96502
			13917.3	96602
			13922.1	96702
			13926.4	96802
			13930.9	96902
			13935.8	97002
			13940.2	97102
			13946.1	97202
			13950.4	97302
			13954.2	97402
			13959.3	97502
			13964.4	97602
			13968.9	97702
			13974.6	97802
			13979	97902
			13982.9	98002
			13987	98102
			13992.7	98202
			13996.9	98302
			14002.7	98402
			14007.6	98502
			14011.1	98602
			14014.8	98702
			14020.5	98802
			14025	98902
			14030.6	99002
			14035.7	99102
			14039.5	99202
			14043	99302
			14048.4	99402
			14053	99502
			14058.8	99602
			14063.6	99702
			14067.7	99802
			14071.4	99902
			14076.1	100002
			14081.1	100102
			14086.4	100202
			14091.5	100302
			14095.9	100402
			14099.1	100502
			14103.8	100602
			14108.9	100702
			14114.1	100802
			14119	100902
			14124	101002
			14127.1	101102
			14131.9	101202
			14137	101302
			14141.4	101402
			14146.7	101502
			14152	101602
			14155.2	101702
			14160	101802
			14164.4	101902
			14169.5	102002
			14174.2	102102
			14179.3	102202
			14183.5	102302
			14188.1	102402
			14191.9	102502
			14197.2	102602
			14201.9	102702
			14206.5	102802
			14211	102902
			14216	103002
			14219.4	103102
			14223.6	103202
			14229.5	103302
			14232.8	103402
			14238.6	103502
			14243.3	103602
			14246.9	103702
			14250.8	103802
			14256.3	103902
			14260.2	104002
			14264.4	104102
			14270	104202
			14274	104302
			14277.8	104402
			14282.7	104502
			14287.3	104602
			14291.4	104702
			14296	104802
			14301	104902
			14304.7	105002
			14308.9	105102
			14313.9	105202
			14318.3	105302
			14322.5	105402
			14326.9	105502
			14331.1	105602
			14335.9	105702
			14340.2	105802
			14344.7	105902
			14348.9	106002
			14353.2	106102
			14357.1	106202
			14361.6	106302
			14366.6	106402
			14371	106502
			14375.8	106602
			14380	106702
			14383.8	106802
			14387.4	106902
			14393.1	107002
			14397.3	107102
			14401.8	107202
			14405.6	107302
			14410.4	107402
			14414.1	107502
			14418.6	107602
			14423.6	107702
			14428.1	107802
			14432.2	107902
			14436.2	108002
			14440	108102
			14445.1	108202
			14449.8	108302
			14454.7	108402
			14458	108502
			14462.8	108602
			14466	108702
			14471.7	108802
			14476	108902
			14480.4	109002
			14484.4	109102
			14488.1	109202
			14492.8	109302
			14496.1	109402
			14501.8	109502
			14506.3	109602
			14510.6	109702
			14514.6	109802
			14518.6	109902
			14522.5	110002
			14526.6	110102
			14532.5	110202
			14536.6	110302
			14540.9	110402
			14544.2	110502
			14548.5	110602
			14552.7	110702
			14557.9	110802
			14562	110902
			14567.1	111002
			14571.1	111102
			14574.2	111202
			14578.5	111302
			14582.9	111402
			14587.2	111502
			14592.7	111602
			14597.4	111702
			14600.3	111802
			14603.9	111902
			14608.8	112002
			14613	112102
			14617.3	112202
			14622.6	112302
			14627.4	112402
			14630.3	112502
			14633.6	112602
			14638.7	112702
			14642	112802
			14647.6	112902
			14653	113002
			14657.1	113102
			14659.8	113202
			14663.6	113302
			14667.6	113402
			14672.1	113502
			14677.9	113602
			14682.8	113702
			14686.2	113802
			14689.9	113902
			14692.9	114002
			14697.1	114102
			14702.8	114202
			14707.9	114302
			14711.7	114402
			14715.8	114502
			14719.3	114602
			14722.2	114702
			14727.3	114802
			14732.5	114902
			14737.6	115002
			14740.8	115102
			14745	115202
			14748.7	115302
			14752.3	115402
			14757.5	115502
			14762.3	115602
			14766.8	115702
			14770.2	115802
			14774.3	115902
			14778.3	116002
			14782.2	116102
			14787	116202
			14791.1	116302
			14795.8	116402
			14799.1	116502
			14803.5	116602
			14808.4	116702
			14812.5	116802
			14816.4	116902
			14820.7	117002
			14824.4	117102
			14828.8	117202
			14833.2	117302
			14837.8	117402
			14841.9	117502
			14845.4	117602
			14849.6	117702
			14853.4	117802
			14858.1	117902
			14863.3	118002
			14867.2	118102
			14870.6	118202
			14874.7	118302
			14877.9	118402
			14881.9	118502
			14888	118602
			14892.6	118702
			14896.5	118802
			14900	118902
			14903.3	119002
			14907.1	119102
			14911.1	119202
			14917.4	119302
			14921.7	119402
			14924.5	119502
			14928.6	119602
			14932.1	119702
			14936.6	119802
			14940.5	119902
			14946.3	120002
			14950.6	120102
			14952.9	120202
			14958	120302
			14961.4	120402
			14965.4	120502
			14970	120602
			14974.8	120702
			14978.9	120802
			14982	120902
			14987.2	121002
			14990.2	121102
			14994.3	121202
			14999	121302
			15003	121402
			15007.7	121502
			15011.4	121602
			15015.7	121702
			15019.1	121802
			15023.2	121902
			15027.8	122002
			15031.1	122102
			15035.7	122202
			15040.5	122302
			15044.2	122402
			15047.7	122502
			15051.7	122602
			15055.5	122702
			15059.4	122802
			15064.3	122902
			15069	123002
			15072.4	123102
			15076.2	123202
			15079.7	123302
			15083	123402
			15087.4	123502
			15091.8	123602
			15096.7	123702
			15100.1	123802
			15104.4	123902
			15107.1	124002
			15111.1	124102
			15115.4	124202
			15120.2	124302
			15124.6	124402
			15128.4	124502
			15131.8	124602
			15134.9	124702
			15138.8	124802
			15143.2	124902
			15148.1	125002
			15152	125102
			15156	125202
			15159	125302
			15162.8	125402
			15166.5	125502
			15171	125602
			15175.9	125702
			15179.7	125802
			15183.1	125902
			15186.4	126002
			15190.2	126102
			15194.3	126202
			15198.4	126302
			15203.3	126402
			15207.4	126502
			15210.3	126602
			15213.1	126702
			15217.8	126802
			15221.9	126902
			15226.2	127002
			15230.7	127102
			15234.5	127202
			15237.6	127302
			15240.5	127402
			15244.9	127502
			15248.9	127602
			15253.5	127702
			15258	127802
			15261.3	127902
			15265	128002
			15268	128102
			15271.9	128202
			15276	128302
			15280.7	128402
			15285.3	128502
			15288.5	128602
			15291.7	128702
			15295.6	128802
			15299	128902
			15303.8	129002
			15308.5	129102
			15311.9	129202
			15316	129302
			15319.1	129402
			15322.5	129502
			15326.5	129602
			15331	129702
			15335.4	129802
			15339	129902
			15342.7	130002
			15346.8	130102
			15349.1	130202
			15353.2	130302
			15358.2	130402
			15362.1	130502
			15366.7	130602
			15369.3	130702
			15374.1	130802
			15376.5	130902
			15380.6	131002
			15384.8	131102
			15389.3	131202
			15393.3	131302
			15396.5	131402
			15400.6	131502
			15403.9	131602
			15407.7	131702
			15411.5	131802
			15415.6	131902
			15420.2	132002
			15423	132102
			15427.3	132202
			15431.2	132302
			15434.1	132402
			15438.4	132502
			15442.2	132602
			15446.4	132702
			15450.2	132802
			15454	132902
			15457.8	133002
			15460.9	133102
			15464.8	133202
			15468.9	133302
			15472.4	133402
			15476.1	133502
			15480.9	133602
			15484.7	133702
			15488.1	133802
			15491.5	133902
			15495	134002
			15499	134102
			15502.8	134202
			15507.2	134302
			15511.4	134402
			15514.4	134502
			15518.4	134602
			15522	134702
			15525.4	134802
			15529.5	134902
			15532.9	135002
			15537.9	135102
			15541.3	135202
			15544.6	135302
			15548.9	135402
			15552.2	135502
			15555	135602
			15559.3	135702
			15563.8	135802
			15567.1	135902
			15570.6	136002
			15575.1	136102
			15578.8	136202
			15581.7	136302
			15584.6	136402
			15589.7	136502
			15593.8	136602
			15597	136702
			15601	136802
			15605.2	136902
			15608.3	137002
			15611.2	137102
			15615.1	137202
			15619.4	137302
			15623.5	137402
			15627	137502
			15630.7	137602
			15634.8	137702
			15638.1	137802
			15641.2	137902
			15645.1	138002
			15648.8	138102
			15653.1	138202
			15656.8	138302
			15660.5	138402
			15664.4	138502
			15667.3	138602
			15671.2	138702
			15674.6	138802
			15678.9	138902
			15682.8	139002
			15685.7	139102
			15689.9	139202
			15693.5	139302
			15697.4	139402
			15701	139502
			15704.6	139602
			15708.3	139702
			15712.1	139802
			15715.5	139902
			15719	140002
			15723.4	140102
			15726.8	140202
			15730.5	140302
			15734.3	140402
			15738.1	140502
			15741.3	140602
			15743.7	140702
			15748.9	140802
			15753	140902
			15756.3	141002
			15760.3	141102
			15763.7	141202
			15767.3	141302
			15770	141402
			15773.3	141502
			15777.8	141602
			15782.1	141702
			15786.1	141802
			15789.4	141902
			15793	142002
			15796.7	142102
			15799.3	142202
			15802.2	142302
			15807.2	142402
			15811.8	142502
			15815.6	142602
			15818.4	142702
			15822.5	142802
			15825.5	142902
			15828.3	143002
			15831.7	143102
			15836.6	143202
			15840.9	143302
			15844.4	143402
			15847.9	143502
			15851.6	143602
			15854.5	143702
			15857.4	143802
			15860.9	143902
			15865.4	144002
			15870	144102
			15873.4	144202
			15877.1	144302
			15880.2	144402
			15883.5	144502
			15886.7	144602
			15890.3	144702
			15893.7	144802
			15898.5	144902
			15902.5	145002
			15906.2	145102
			15909	145202
			15912.6	145302
			15916.2	145402
			15919.4	145502
			15922.2	145602
			15926.9	145702
			15930.6	145802
			15935	145902
			15937.7	146002
			15941.8	146102
			15944.8	146202
			15947.6	146302
			15951.2	146402
			15955.2	146502
			15959.5	146602
			15963.4	146702
			15966.4	146802
			15970	146902
			15973.6	147002
			15976.4	147102
			15979.7	147202
			15983.3	147302
			15987.7	147402
			15992.2	147502
			15994.9	147602
			15998.8	147702
			16002	147802
			16005.2	147902
			16008.4	148002
			16012.1	148102
			16016.1	148202
			16020.3	148302
			16023.4	148402
			16027.2	148502
			16030	148602
			16033.6	148702
			16036.7	148802
			16040.4	148902
			16043.8	149002
			16047.7	149102
			16051.8	149202
			16054.9	149302
			16058.3	149402
			16062	149502
			16065	149602
			16068.8	149702
			16071.8	149802
			16075.5	149902
			16079.9	150002
			16083.1	150102
			16086.7	150202
			16090	150302
			16093.4	150402
			16096.9	150502
			16099.8	150602
			16103.3	150702
			16106.9	150802
			16110.9	150902
			16115	151002
			16117.8	151102
			16120.9	151202
			16124.9	151302
			16128.2	151402
			16131.5	151502
			16134.4	151602
			16139	151702
			16142.8	151802
			16145.9	151902
			16148.7	152002
			16152.3	152102
			16156.3	152202
			16159.2	152302
			16162.7	152402
			16166.7	152502
			16170.3	152602
			16173.6	152702
			16176.7	152802
			16180	152902
			16184.1	153002
			16187.4	153102
			16190.6	153202
			16194.3	153302
			16198	153402
			16201.2	153502
			16204.1	153602
			16207.3	153702
			16211.3	153802
			16215.4	153902
			16218.2	154002
			16222.1	154102
			16225	154202
			16228.6	154302
			16231.7	154402
			16235	154502
			16238.6	154602
			16242.4	154702
			16246.1	154802
			16249	154902
			16252.9	155002
			16255.5	155102
			16258.9	155202
			16262.3	155302
			16266.6	155402
			16269.5	155502
			16272.9	155602
			16276.4	155702
			16279.9	155802
			16282.9	155902
			16285.6	156002
			16289.2	156102
			16293.5	156202
			16296.9	156302
			16300	156402
			16302.9	156502
			16306.8	156602
			16309.6	156702
			16312.6	156802
			16316.2	156902
			16320.2	157002
			16323.9	157102
			16327.2	157202
			16329.5	157302
			16333.2	157402
			16336.3	157502
			16339.6	157602
			16343.6	157702
			16346.4	157802
			16350.1	157902
			16353.9	158002
			16356.6	158102
			16359.7	158202
			16363.1	158302
			16366.5	158402
			16370.2	158502
			16373.8	158602
			16376.9	158702
			16380.3	158802
			16383.5	158902
			16386.1	159002
			16390.1	159102
			16392.9	159202
			16396.5	159302
			16400.7	159402
			16403.7	159502
			16407.2	159602
			16409.7	159702
			16412.7	159802
			16416	159902
			16419.9	160002
			16422.6	160102
			16426.9	160202
			16431.1	160302
			16433.9	160402
			16436.4	160502
			16439	160602
			16442.5	160702
			16445.7	160802
			16449	160902
			16452.9	161002
			16457.4	161102
			16460.6	161202
			16462.7	161302
			16465.6	161402
			16468.4	161502
			16472.1	161602
			16474.7	161702
			16478.8	161802
			16482.9	161902
			16486.8	162002
			16489.3	162102
			16492.5	162202
			16495.3	162302
			16498.2	162402
			16501.1	162502
			16504.6	162602
			16508.8	162702
			16512.9	162802
			16515.6	162902
			16518.3	163002
			16522	163102
			16524.5	163202
			16526.8	163302
			16531.1	163402
			16534.8	163502
			16538.5	163602
			16541.4	163702
			16544.8	163802
			16548.3	163902
			16551	164002
			16553.5	164102
			16556.7	164202
			16561.3	164302
			16564.3	164402
			16567	164502
			16570.4	164602
			16574.3	164702
			16577.7	164802
			16579.9	164902
			16583.1	165002
			16586.9	165102
			16590.4	165202
			16593	165302
			16596.3	165402
			16599.3	165502
			16603.2	165602
			16606.5	165702
			16609.1	165802
			16613	165902
			16616.2	166002
			16618.8	166102
			16622.3	166202
			16625.3	166302
			16628.1	166402
			16632.1	166502
			16635.2	166602
			16638.8	166702
			16642.3	166802
			16645.2	166902
			16647.9	167002
			16651.2	167102
			16654.2	167202
			16657.5	167302
			16661.1	167402
			16664.3	167502
			16668	167602
			16671.2	167702
			16673.8	167802
			16677.1	167902
			16680.1	168002
			16683.7	168102
			16686.9	168202
			16689.7	168302
			16693	168402
			16696.5	168502
			16699.8	168602
			16702.6	168702
			16706	168802
			16709.4	168902
			16712.8	169002
			16715.7	169102
			16718.1	169202
			16721.3	169302
			16724.9	169402
			16728.2	169502
			16731.7	169602
			16735.3	169702
			16738.4	169802
			16741.4	169902
			16744.3	170002
			16746.5	170102
			16750.1	170202
			16753.3	170302
			16757	170402
			16760.7	170502
			16763.9	170602
			16767.2	170702
			16770	170802
			16772.4	170902
			16775.3	171002
			16778.1	171102
			16782	171202
			16785.1	171302
			16789.6	171402
			16792.4	171502
			16795.4	171602
			16797.9	171702
			16800.8	171802
			16803.1	171902
			16806.6	172002
			16810	172102
			16813.7	172202
			16817.6	172302
			16821	172402
			16823.5	172502
			16826	172602
			16828.9	172702
			16831.5	172802
			16835	172902
			16838.5	173002
			16841.8	173102
			16845.2	173202
			16848.7	173302
			16851.7	173402
			16854.3	173502
			16856.8	173602
			16859.9	173702
			16863.3	173802
			16866.7	173902
			16869.9	174002
			16873	174102
			16875.9	174202
			16879.6	174302
			16882	174402
			16885	174502
			16888.1	174602
			16891.2	174702
			16894.8	174802
			16898.1	174902
			16900.5	175002
			16904	175102
			16907.1	175202
			16910.1	175302
			16913.1	175402
			16916.3	175502
			16919	175602
			16922.4	175702
			16925.3	175802
			16928.1	175902
			16931.6	176002
			16934.6	176102
			16937.5	176202
			16940.8	176302
			16944.1	176402
			16946.9	176502
			16950.1	176602
			16952.9	176702
			16956	176802
			16959.3	176902
			16962.3	177002
			16965	177102
			16967.8	177202
			16971.7	177302
			16974.5	177402
			16977.8	177502
			16981	177602
			16984	177702
			16986.7	177802
			16989.4	177902
			16992.7	178002
			16995.2	178102
			16998.8	178202
			17002.1	178302
			17004.9	178402
			17008.3	178502
			17011.4	178602
			17013.8	178702
			17017.1	178802
			17019.7	178902
			17023.1	179002
			17025.9	179102
			17029.3	179202
			17032.8	179302
			17036.3	179402
			17039	179502
			17041.3	179602
			17044.1	179702
			17047.3	179802
			17050.2	179902
			17052.9	180002
			17056.5	180102
			17060.1	180202
			17063.5	180302
			17066.2	180402
			17068.5	180502
			17071.6	180602
			17074.3	180702
			17077.6	180802
			17080.3	180902
			17083.5	181002
			17087.6	181102
			17090.7	181202
			17093.6	181302
			17095.6	181402
			17098.9	181502
			17101.8	181602
			17104.2	181702
			17107.6	181802
			17110.5	181902
			17114.6	182002
			17117.7	182102
			17120.2	182202
			17123.1	182302
			17126	182402
			17129.2	182502
			17131.5	182602
			17134	182702
			17138.1	182802
			17141.5	182902
			17144.1	183002
			17147.4	183102
			17150.3	183202
			17153.4	183302
			17155.9	183402
			17158.6	183502
			17161.5	183602
			17164.7	183702
			17168.3	183802
			17170.9	183902
			17173.8	184002
			17177.2	184102
			17180.4	184202
			17183	184302
			17185.9	184402
			17188.4	184502
			17191.9	184602
			17194.3	184702
			17197.4	184802
			17200.7	184902
			17204	185002
			17207	185102
			17209.9	185202
			17212.9	185302
			17215.6	185402
			17218.3	185502
			17221	185602
			17223.6	185702
			17227.6	185802
			17230.9	185902
			17233.7	186002
			17237	186102
			17239.9	186202
			17242.5	186302
			17245	186402
			17247.8	186502
			17250.2	186602
			17254.2	186702
			17257.1	186802
			17260.5	186902
			17263.5	187002
			17266.6	187102
			17269.2	187202
			17271.8	187302
			17274.4	187402
			17276.7	187502
			17280.6	187602
			17283.4	187702
			17286.9	187802
			17290.5	187902
			17292.8	188002
			17295.7	188102
			17298.2	188202
			17300.9	188302
			17303.8	188402
			17306.7	188502
			17309.6	188602
			17313.1	188702
			17316.4	188802
			17319.4	188902
			17322.2	189002
			17324.7	189102
			17327.4	189202
			17330.4	189302
			17333.3	189402
			17336	189502
			17339	189602
			17342.9	189702
			17345.4	189802
			17348.4	189902
			17351.5	190002
			17353.9	190102
			17357	190202
			17359.6	190302
			17362.8	190402
			17365.5	190502
			17368.4	190602
			17372	190702
			17374.5	190802
			17377.5	190902
			17380.4	191002
			17383.5	191102
			17385.7	191202
			17389.1	191302
			17391.9	191402
			17394.9	191502
			17397.8	191602
			17400.9	191702
			17403.9	191802
			17406.6	191902
			17409.2	192002
			17412.4	192102
			17415.1	192202
			17417.8	192302
			17420.8	192402
			17424.4	192502
			17427	192602
			17429.3	192702
			17433	192802
			17435	192902
			17438.5	193002
			17441.6	193102
			17443.9	193202
			17446.9	193302
			17450.8	193402
			17453.5	193502
			17455.7	193602
			17458.6	193702
			17461.2	193802
			17464.2	193902
			17467.3	194002
			17470.5	194102
			17472.9	194202
			17476.3	194302
			17479.4	194402
			17482	194502
			17484.9	194602
			17487.3	194702
			17489.7	194802
			17492.9	194902
			17496.5	195002
			17499.3	195102
			17502.3	195202
			17505.1	195302
			17508	195402
			17510.2	195502
			17513.2	195602
			17516.3	195702
			17518.9	195802
			17521.8	195902
			17525.3	196002
			17528.6	196102
			17531.4	196202
			17533.5	196302
			17536.1	196402
			17538.6	196502
			17541.9	196602
			17544.8	196702
			17547.7	196802
			17550.8	196902
			17554	197002
			17557.5	197102
			17559.9	197202
			17561.8	197302
			17564.5	197402
			17567.3	197502
			17570.5	197602
			17573.6	197702
			17577	197802
			17579.5	197902
			17582.6	198002
			17585.8	198102
			17587.9	198202
			17590.4	198302
			17592.9	198402
			17596	198502
			17599.2	198602
			17602.8	198702
			17605.5	198802
			17608	198902
			17610.7	199002
			17613.3	199102
			17616.4	199202
			17618.8	199302
			17621.8	199402
			17624.7	199502
			17627.9	199602
			17631.4	199702
			17633.9	199802
			17636.5	199902
			17638.6	200002
			17641.6	200102
[truncated: 341 more rows]

## Sheet: EDFig3_b
temperature_overTc_ED3b	condensate_frac_ED3b	atomnumber_ED3b		temperature_overTc_theory_ED3b	condensate_frac_theory_ED3b
0.739451	0.553721	37445.3		0	1
0.79863	0.466015	51222.7		0.010101	0.999996
0.839002	0.395224	64707.9		0.020202	0.999973
0.895526	0.2772	85124.4		0.030303	0.999919
0.946217	0.152781	109317		0.040404	0.999824
0.986053	0.0417897	138156		0.0505051	0.999679
0.730598	0.562501	33342.1		0.0606061	0.999476
0.800267	0.459094	45291.9		0.0707071	0.999206
0.82978	0.412334	61246.8		0.0808081	0.998863
0.875519	0.322281	81103.7		0.0909091	0.998438
0.92419	0.209827	104902		0.10101	0.997925
0.978857	0.0626616	134384		0.111111	0.997317
0.735262	0.555248	33157.7		0.121212	0.996608
0.768741	0.511766	42687.7		0.131313	0.995792
0.841573	0.388924	61686.4		0.141414	0.994862
0.870438	0.333846	83075.8		0.151515	0.993812
0.929985	0.194724	102112		0.161616	0.992636
0.967969	0.0938678	129703		0.171717	0.991329
0.720515	0.575538	31864.9		0.181818	0.989885
0.782049	0.490407	44083.9		0.191919	0.988299
0.823673	0.423058	58710.9		0.20202	0.986565
0.880989	0.308635	74979.3		0.212121	0.984677
0.916331	0.228809	97586.7		0.222222	0.98263
0.972669	0.0801473	122480		0.232323	0.98042
0.71987	0.568988	26784.1		0.242424	0.978041
0.80401	0.445071	36446.5		0.252525	0.975487
0.836733	0.394336	52316.2		0.262626	0.972755
0.871525	0.327731	67647.3		0.272727	0.969838
0.909372	0.244439	87507.6		0.282828	0.966733
0.946305	0.152558	108997		0.292929	0.963433
0.73329	0.540373	21981.4		0.30303	0.959935
0.771817	0.493797	30367.9		0.313131	0.956234
0.848449	0.365753	43456.9		0.323232	0.952325
0.867735	0.331756	55643.7		0.333333	0.948203
0.922724	0.210116	77575.9		0.343434	0.943864
0.969965	0.0870263	97531		0.353535	0.939304
0.728004	0.538948	17997.2		0.363636	0.934517
0.797172	0.444788	26130.4		0.373737	0.929499
0.846702	0.365431	38039.1		0.383838	0.924246
0.888638	0.283913	50931.6		0.393939	0.918754
0.949261	0.141188	70594.2		0.40404	0.913017
0.986415	0.0400179	90725.1		0.414141	0.907032
0.769988	0.468024	15536.7		0.424242	0.900795
0.792027	0.450278	24009		0.434343	0.894301
0.836167	0.382062	33369.2		0.444444	0.887546
0.897488	0.262245	47267.5		0.454545	0.880526
0.94593	0.149053	64900.3		0.464646	0.873236
0.79345	0.424942	13938.2		0.474747	0.865673
0.829429	0.380043	21850		0.484848	0.857832
0.861581	0.330625	32467.9		0.494949	0.849709
0.901839	0.250439	43170.5		0.505051	0.8413
0.954233	0.126607	59416.5		0.515152	0.832601
0.761398	0.518893	37292.9		0.525253	0.823609
0.791386	0.477829	49530		0.535354	0.814318
0.836632	0.39995	64675.8		0.545455	0.804726
0.888574	0.292728	81528		0.555556	0.794828
0.945954	0.153491	109281		0.565657	0.78462
0.995506	0.0135353	133392		0.575758	0.774099
0.749888	0.531738	32393.4		0.585859	0.76326
0.799496	0.457831	41750.1		0.59596	0.7521
0.834755	0.401277	58678.3		0.606061	0.740614
0.876882	0.318149	76221.7		0.616162	0.728799
0.922913	0.212379	98678.8		0.626263	0.716652
0.986346	0.0407656	125315		0.636364	0.704168
0.736215	0.551369	31269.8		0.646465	0.691343
0.767726	0.513319	42492.3		0.656566	0.678175
0.848883	0.373173	59930.6		0.666667	0.664658
0.881391	0.307644	74641.5		0.676768	0.650791
0.919703	0.220502	99485.1		0.686869	0.636567
0.985251	0.0439995	126045		0.69697	0.621985
0.735368	0.545545	26478.1		0.707071	0.60704
0.788407	0.47311	36872.8		0.717172	0.591729
0.831288	0.404283	50650.4		0.727273	0.576049
0.879777	0.30925	67114.5		0.737374	0.559994
0.934238	0.182999	93839.7		0.747475	0.543563
0.986613	0.0398642	122288		0.757576	0.526751
0.733279	0.545562	24647.5		0.767677	0.509555
0.805752	0.438253	32932.1		0.777778	0.491971
0.825517	0.412727	46199.6		0.787879	0.473996
0.880712	0.306337	64256.2		0.79798	0.455625
0.907534	0.248786	86474		0.808081	0.436857
0.978056	0.0643888	111097		0.818182	0.417687
0.701371	0.579958	19230.5		0.828283	0.398111
0.806794	0.432464	29489.7		0.838384	0.378127
0.841608	0.378019	41458		0.848485	0.35773
0.888167	0.286752	55332.3		0.858586	0.336918
0.924032	0.205894	72074.8		0.868687	0.315687
0.986291	0.040365	96889.7		0.878788	0.294033
0.747779	0.509278	17958.8		0.888889	0.271953
0.814715	0.41209	25053.6		0.89899	0.249444
0.822326	0.409578	34565.9		0.909091	0.226502
0.892155	0.276222	51677.7		0.919192	0.203124
0.950733	0.136838	66814.9		0.929293	0.179307
0.975436	0.0710248	87107.3		0.939394	0.155046
0.753797	0.491843	14996.2		0.949495	0.13034
0.792391	0.444948	21427		0.959596	0.105184
0.837544	0.379149	33141.1		0.969697	0.0795755
0.895358	0.266899	46547		0.979798	0.0535108
0.95716	0.119416	63716		0.989899	0.0269867
0.768883	0.464557	13825.5		1	0
0.793532	0.443694	21739.2
0.865487	0.321094	30813.8
0.905769	0.241862	43801.1
0.97422	0.0727972	59175
0.715814	0.588412	36894.8
0.78236	0.490118	44442.4
0.836009	0.400011	61633.7
0.886428	0.297664	81048.7
0.936535	0.178093	106015
0.974288	0.0758712	134521
0.734846	0.55307	30996.1
0.782718	0.489586	44568.8
0.842377	0.386258	59567.8
0.873371	0.326063	76651.7
0.920457	0.218119	95161.4
0.973602	0.0773305	116918
0.725031	0.569319	32195.3
0.79322	0.469701	42594.1
0.825354	0.418246	55439.4
0.862011	0.349363	71336.3
0.922923	0.211708	92981.3
0.955086	0.128861	109391
0.695302	0.60351	26769.5
0.773685	0.499848	38565.5
0.842381	0.382158	50578.3
0.868042	0.336027	70173.4
0.897031	0.274616	90784
0.985815	0.0420624	112144
0.708604	0.575518	21676.2
0.780801	0.480751	31908
0.842921	0.379483	47816.6
0.873128	0.322355	62087.1
0.979579	0.0600355	103395
0.725949	0.548191	20582.4
0.794933	0.452367	28748.5
0.852957	0.3553	41578.9
0.877851	0.309197	54364.5
0.951292	0.135428	67624.6
0.983717	0.0477052	90623.6
0.762232	0.482389	16275.6
0.807029	0.423609	23650.1
0.840814	0.373848	34268.5
0.883686	0.2938	48256.7
0.939056	0.167108	66792.4
0.993053	0.0205015	84158.6
0.776134	0.456487	14968.4
0.802739	0.430482	23310
0.851337	0.350952	32053.1
0.881669	0.296645	45067.3
0.938771	0.166594	59959.2
