# Supplementary material for: Quantum gas magnifier for sub-lattice-resolved imaging of 3D quantum systems
Source: Nature. 2021 Nov 24;599(7886):571–5. doi: 10.1038/s41586-021-04011-2 (PMC8612934; doi:10.1038/s41586-021-04011-2)
Supplement: Supplementary file 7 — Source Data Extended Data Fig. 4 [file 41586_2021_4011_MOESM7_ESM.xls]

## Sheet: EDFig4_b
temperature_overTc_ED4b	visibility_ED4b	atomnumber_ED4b		temperature_overTc_theory_ED4b	visibility_theory_ED4b
0.739451	0.26277	37445.3		0	1
0.79863	0.21236	51222.7		0.010101	0.999994
0.839002	0.102971	64707.9		0.020202	0.999964
0.895526	0.0631799	85124.4		0.030303	0.999893
0.946217	0.0213514	109317		0.040404	0.999767
0.986053	0.00655549	138156		0.0505051	0.999575
1.04657	-0.0121686	166608		0.0606061	0.999306
1.09943	-0.00551903	194028		0.0707071	0.998948
1.13884	-0.00154699	225880		0.0808081	0.998493
1.20306	0.0198998	236301		0.0909091	0.99793
1.25712	-0.00145168	267241		0.10101	0.997251
1.30169	0.00352519	306117		0.111111	0.996446
0.730598	0.410887	33342.1		0.121212	0.995506
0.800267	0.253878	45291.9		0.131313	0.994425
0.82978	0.113674	61246.8		0.141414	0.993192
0.875519	0.0896314	81103.7		0.151515	0.991801
0.92419	0.0392426	104902		0.161616	0.990244
0.978857	0.00293448	134384		0.171717	0.988513
1.05289	-0.00951834	160048		0.181818	0.9866
1.07752	0.000682485	189032		0.191919	0.984498
1.12021	0.00534594	223098		0.20202	0.9822
1.17378	0.00868373	260720		0.212121	0.979699
1.21438	0.0141544	284973		0.222222	0.976988
1.26881	0.0153406	308933		0.232323	0.97406
0.735262	0.381986	33157.7		0.242424	0.970907
0.768741	0.224468	42687.7		0.252525	0.967524
0.841573	0.146128	61686.4		0.262626	0.963904
0.870438	0.0643107	83075.8		0.272727	0.96004
0.929985	0.0403325	102112		0.282828	0.955926
0.967969	0.0184141	129703		0.292929	0.951555
1.03787	0.0177311	159156		0.30303	0.94692
1.08801	-0.00439978	191000		0.313131	0.942017
1.13292	0.000593012	202628		0.323232	0.936838
1.16467	0.0181122	260454		0.333333	0.931377
1.2174	0.0136312	273488		0.343434	0.925629
1.27952	0.00520558	314856		0.353535	0.919587
0.720515	0.386885	31864.9		0.363636	0.913244
0.782049	0.276404	44083.9		0.373737	0.906597
0.823673	0.128604	58710.9		0.383838	0.899637
0.880989	0.0924241	74979.3		0.393939	0.892361
0.916331	0.0651766	97586.7		0.40404	0.884761
0.972669	0.0155297	122480		0.414141	0.876832
1.04322	0.0271156	158745		0.424242	0.868569
1.09365	0.00170475	190881		0.434343	0.859965
1.10994	0.0078885	218562		0.444444	0.851016
1.16286	0.000954433	244405		0.454545	0.841715
1.21064	0.0229929	275992		0.464646	0.832057
1.2514	0.00692259	310926		0.474747	0.822037
0.71987	0.451974	26784.1		0.484848	0.811648
0.80401	0.16775	36446.5		0.494949	0.800887
0.836733	0.122998	52316.2		0.505051	0.789747
0.871525	0.0479116	67647.3		0.515152	0.778222
0.909372	0.0271935	87507.6		0.525253	0.766309
0.946305	0.0142884	108997		0.535354	0.754
1.04631	0.00828061	142822		0.545455	0.741292
1.08409	0.0124942	172375		0.555556	0.728179
1.1107	-0.00698552	200096		0.565657	0.714655
1.1476	-0.00926928	228258		0.575758	0.700716
1.2092	0.00153488	250540		0.585859	0.686356
1.2709	0.0155697	271222		0.59596	0.67157
0.73329	0.486408	21981.4		0.606061	0.656353
0.771817	0.259576	30367.9		0.616162	0.640701
0.848449	0.112626	43456.9		0.626263	0.624607
0.867735	0.0647383	55643.7		0.636364	0.608068
0.922724	0.0233634	77575.9		0.646465	0.591077
0.969965	0.0292214	97531		0.656566	0.573631
1.01745	0.0179542	124301		0.666667	0.555724
1.05688	0.0136969	151182		0.676768	0.537351
1.13375	0.00574193	178393		0.686869	0.518507
1.17805	-0.00182994	205258		0.69697	0.499188
1.21472	0.00206904	228069		0.707071	0.479389
1.26934	-0.00847621	259692		0.717172	0.459104
0.728004	0.369877	17997.2		0.727273	0.438329
0.797172	0.218384	26130.4		0.737374	0.41706
0.846702	0.1006	38039.1		0.747475	0.395291
0.888638	0.040752	50931.6		0.757576	0.373017
0.949261	0.0167708	70594.2		0.767677	0.350235
0.986415	0.00909947	90725.1		0.777778	0.326939
1.04261	-0.0107743	114991		0.787879	0.303125
1.07309	-0.001212	137852		0.79798	0.278787
1.11762	-0.00401834	163411		0.808081	0.253922
1.19449	-0.000434043	183002		0.818182	0.228524
1.22703	0.00934323	213843		0.828283	0.202589
1.28856	0.0162164	235821		0.838384	0.176113
0.769988	0.36191	15536.7		0.848485	0.149091
0.792027	0.147211	24009		0.858586	0.121518
0.836167	0.0583186	33369.2		0.868687	0.0933895
0.897488	0.0343901	47267.5		0.878788	0.0647014
0.94593	0.0207236	64900.3		0.888889	0.035449
1.00556	0.0189284	82950.7		0.89899	0.00562779
1.03506	0.00356885	104963		0.909091	0
1.07944	0.00450867	124319		0.919192	0
1.14631	0.0112608	144832		0.929293	0
1.20224	0.00218391	159048		0.939394	0
1.23857	-0.00702895	185824		0.949495	0
1.31581	-0.00398078	208262		0.959596	0
0.79345	0.361734	13938.2		0.969697	0
0.829429	0.140265	21850		0.979798	0
0.861581	0.0888535	32467.9		0.989899	0
0.901839	0.0218468	43170.5		1	0
0.954233	0.0148929	59416.5
1.00061	0.0162922	77110.6
1.06307	-0.0107996	99401.6
1.10133	-0.000501526	120192
1.14383	0.00282651	140475
1.19288	-0.018865	161952
1.27535	-0.0156932	174806
1.32511	-0.00795249	194474
0.761398	0.364063	37292.9
0.791386	0.195332	49530
0.836632	0.117866	64675.8
0.888574	0.0807415	81528
0.945954	0.0289824	109281
0.995506	0.020089	133392
1.05377	0.00967576	166161
1.07297	-0.0127785	200156
1.1308	-0.00998718	216412
1.16595	0.0131101	262444
1.23362	-0.0130085	291590
1.30062	0.00226827	300776
0.749888	0.326608	32393.4
0.799496	0.222789	41750.1
0.834755	0.159133	58678.3
0.876882	0.0957457	76221.7
0.922913	0.0395688	98678.8
0.986346	0.0227571	125315
1.02518	-0.000408996	151385
1.06058	-0.00394273	183683
1.13219	-0.00736238	209638
1.1814	0.00180045	238205
1.22923	0.00273848	267371
1.27082	0.0060178	313057
0.736215	0.402547	31269.8
0.767726	0.236979	42492.3
0.848883	0.163594	59930.6
0.881391	0.0961419	74641.5
0.919703	0.0480922	99485.1
0.985251	0.0199455	126045
1.03881	0.0199356	152804
1.09208	-0.00196463	163863
1.15127	-0.0130101	213365
1.18393	-0.00412392	220718
1.26891	0.0134187	236585
1.31842	0.00196523	261355
0.735368	0.399639	26478.1
0.788407	0.284965	36872.8
0.831288	0.151622	50650.4
0.879777	0.0859017	67114.5
0.934238	0.0507029	93839.7
0.986613	0.00980429	122288
1.01014	-0.00397495	143395
1.09008	0.00565353	183359
1.10559	-0.00722666	209467
1.17451	0.00515946	232285
1.24916	-0.00621987	246602
1.2903	-0.0146704	287330
0.733279	0.485205	24647.5
0.805752	0.2822	32932.1
0.825517	0.182173	46199.6
0.880712	0.0619046	64256.2
0.907534	0.026407	86474
0.978056	0.0214875	111097
1.01336	-0.00150603	132568
1.06502	0.00156096	156796
1.12916	-0.011152	193824
1.18046	0.00263417	218886
1.24444	-0.00948909	231465
1.30516	0.0115075	238292
0.701371	0.388779	19230.5
0.806794	0.230732	29489.7
0.841608	0.125609	41458
0.888167	0.0607095	55332.3
0.924032	0.0145903	72074.8
0.986291	0.0265121	96889.7
1.04739	0.0251068	122802
1.05786	-0.0014687	148600
1.14321	0.00514475	152531
1.16202	-0.00484803	195560
1.24994	-0.0019839	197719
1.31149	-0.00745112	216547
0.747779	0.381807	17958.8
0.814715	0.195171	25053.6
0.822326	0.107872	34565.9
0.892155	0.0346833	51677.7
0.950733	0.014133	66814.9
0.975436	0.00778347	87107.3
1.01961	0.0213211	111900
1.06695	-0.0119649	138704
1.1258	0.0021031	151604
1.15814	-0.00395199	183407
1.23654	-0.00209391	188155
1.32057	0.00631148	200842
0.753797	0.437052	14996.2
0.792391	0.193351	21427
0.837544	0.0808636	33141.1
0.895358	0.00464711	46547
0.95716	0.0216684	63716
1.00565	0.000298246	80585.3
1.0777	0.00128215	102498
1.08358	-0.00176423	123791
1.14271	0.00496349	143962
1.19837	0.00953223	167022
1.23889	0.0115492	178557
1.29898	0.00690817	192395
0.768883	0.356463	13825.5
0.793532	0.195291	21739.2
0.865487	0.0471925	30813.8
0.905769	0.0159334	43801.1
0.97422	0.00637705	59175
1.01202	-0.00122204	72697.3
1.05246	0.00278778	95375.3
1.07359	0.00565091	112603
1.14806	-0.0101691	127040
1.19749	0.0212332	150535
1.26127	0.00806958	166580
1.33792	0.0208502	166941
0.715814	0.363549	36894.8
0.78236	0.210113	44442.4
0.836009	0.088968	61633.7
0.886428	0.0489155	81048.7
0.936535	0.0423002	106015
0.974288	-0.00231047	134521
1.02354	0.00157653	158117
1.09727	0.0035551	190205
1.13108	0.00587857	206041
1.19507	0.00368439	222807
1.22191	-0.00635187	291813
1.30577	-0.00160476	276588
0.734846	0.475243	30996.1
0.782718	0.296191	44568.8
0.842377	0.141126	59567.8
0.873371	0.081575	76651.7
0.920457	0.0361418	95161.4
0.973602	-0.00174894	116918
1.03486	0.000928433	149902
1.08239	-0.00579921	185573
1.12987	0.0109439	198327
1.20497	0.00181718	209100
1.23872	0.0126265	240016
1.35665	0.00223147	222264
0.725031	0.489226	32195.3
0.79322	0.280864	42594.1
0.825354	0.173078	55439.4
0.862011	0.100642	71336.3
0.922923	0.0335391	92981.3
0.955086	0.0227029	109391
1.03379	0.00664618	147220
1.0697	0.0136085	169296
1.09972	-0.00414534	216581
1.16754	-0.00357253	246869
1.2363	-0.00148052	229904
1.27493	0.000624619	287383
0.695302	0.416823	26769.5
0.773685	0.280804	38565.5
0.842381	0.166425	50578.3
0.868042	0.0861379	70173.4
0.897031	0.0345914	90784
0.985815	0.0150421	112144
1.0311	-0.00743076	132316
1.08147	-0.0116269	169709
1.13986	-0.00664118	185491
1.17966	-0.00336833	203896
1.24017	0.0182825	235644
1.36127	0.0156429	209957
0.708604	0.505029	21676.2
0.780801	0.265862	31908
0.842921	0.196755	47816.6
0.873128	0.0586734	62087.1
0.979579	0.0117934	103395
1.05152	0.00589686	122734
1.10228	-0.00745543	145977
1.12375	0.0120358	172413
1.18429	0.00734876	206166
1.23969	0.0116122	215031
1.32543	0.00226733	235374
0.725949	0.457991	20582.4
0.794933	0.201521	28748.5
0.852957	0.120761	41578.9
0.877851	0.0559725	54364.5
0.951292	0.0111007	67624.6
0.983717	0.00455364	90623.6
1.04841	0.00585707	114573
1.1202	0.00913914	124051
1.16384	0.000464929	141351
1.20766	0.00197243	152585
1.27332	0.00376336	174305
1.3812	-0.00102046	169224
0.762232	0.325622	16275.6
0.807029	0.141546	23650.1
0.840814	0.0847268	34268.5
0.883686	0.0479149	48256.7
0.939056	0.0150915	66792.4
0.993053	-0.00230843	84158.6
1.0211	0.0117344	107811
1.08624	-0.00203987	133381
1.13008	0.00458443	153520
1.19507	-0.00839753	164287
1.27472	0.0112684	165829
1.28372	0.0203829	220848
0.776134	0.362207	14968.4
0.802739	0.20155	23310
0.851337	0.0864915	32053.1
0.881669	0.0583417	45067.3
0.938771	0.00963895	59959.2
1.00885	0.0194901	81478
